# Supplementary material for: Natural variation in gene expression in the early development of dauer larvae of Caenorhabditis elegans
Source: BMC Genomics. 2009 Jul 18;10:325. doi: 10.1186/1471-2164-10-325 (PMC2907687; doi:10.1186/1471-2164-10-325)
Supplement: Additional file 1 — Inter-line differences in gene expression. The genes whose expression is significantly affected by LINE (p < 0.001), in experiment one (N2 and DR1350) and experiment two (RIL-14 and RIL-17) showing the Affymetrix identifier and annotation, the ANOVA p values for LINE, TREATMENT and LINE × TREATMENT, effects and the mean hybridisation intensities for DR1350 and N2 and for RIL-14 and RIL1-7, under non-dauer and dauer-inducing conditions and the direction of the N2 and DR1350 and the RIL-14 and RIL-17 difference. [file 1471-2164-10-325-S1.xls]

## Sheet: N2 vs DR1350
		ANOVA p value	ANOVA p value	ANOVA p value	Mean hybridisation intensities	Mean hybridisation intensities	Mean hybridisation intensities	Mean hybridisation intensities
Affymetrix ID	Annotation	Treatment	Line	Treatment x Line	DR1350 non-dauer inducing	DR1350 dauer inducing	N2 non-dauer inducing	N2 dauer inducing	Direction of line effect
173255_at	Y37E3.7	0.958765	0.00018481	0.0670325	2.76869	2.79905	2.70719	2.67832	N2<DR1350
177189_at	3R5.1	0.897675	0.00038916	0.615314	0.0685169	0.0125617	-0.474241	-0.440948	N2<DR1350
190895_at	AC3.8	0.649963	0.000409841	0.247183	-0.520405	-0.629984	-0.231027	-0.181517	N2>DR1350
173684_s_at	AU108951	0.929546	0.00035824	0.615859	0.610778	0.651542	1.03829	1.00966	N2>DR1350
173975_s_at	AU109674	0.0514983	5.78191e-05	0.550227	-0.512272	-0.327367	0.0160367	0.121708	N2>DR1350
173666_at	AU109854	0.284747	1.23418e-06	0.085639	1.15169	1.12152	0.600716	0.71591	N2<DR1350
175057_at	AU110597	0.47114	0.000183814	0.789324	0.625051	0.53304	0.019297	-0.0234753	N2<DR1350
173805_at	AU111034	0.732233	2.26147e-07	0.250027	0.62958	0.706007	-0.0809682	-0.123428	N2<DR1350
175264_at	AU113052_rc	0.0389418	0.000141462	0.246584	0.500657	0.692634	0.215279	0.278098	N2<DR1350
175512_s_at	AU113188_rc	0.0857384	0.0001659	0.660944	0.869826	0.761655	0.42646	0.252787	N2<DR1350
173201_s_at	AU113217_rc	0.967596	0.000208422	0.463199	-1.6086	-1.83477	0.140167	0.392362	N2>DR1350
175245_at	AU113264_rc	0.971517	4.17492e-05	0.885805	0.135219	0.148918	-0.836285	-0.859042	N2<DR1350
175304_at	AU113360_rc	0.633286	0.000731936	0.371379	-1.25039	-1.29303	-0.839206	-0.702787	N2>DR1350
175536_s_at	AU113386_rc	0.110275	0.000419212	0.174239	0.128346	0.230577	-0.00473624	0.00473343	N2<DR1350
173145_at	AU113419_rc	0.359875	8.74159e-05	0.0652376	-0.715116	-0.847435	-0.132964	0.22013	N2>DR1350
173147_s_at	AU113586_rc	0.922255	6.2515e-07	0.930441	0.761587	0.731796	-1.45264	-1.4543	N2<DR1350
175388_at	AU113672_rc	0.248189	1.07077e-05	0.0736155	0.672188	0.791896	0.395492	0.366056	N2<DR1350
175463_at	AU113761_rc	0.101327	4.18285e-05	0.919142	-0.778611	-0.640135	-0.201353	-0.0777123	N2>DR1350
175514_at	AU113843_rc	0.445288	0.000154525	0.61727	-0.065767	-0.0429607	-0.646705	-0.540113	N2<DR1350
173757_s_at	AU113894_rc	0.241005	0.00023933	0.394115	0.23379	0.268939	0.750137	0.958354	N2>DR1350
173756_at	AU113894_rc	0.159389	0.000946727	0.594944	0.641692	0.710805	0.955587	1.1014	N2>DR1350
173148_s_at	AU113913_rc	0.936415	0.000231318	0.511105	1.77522	1.72542	1.32287	1.36203	N2<DR1350
173392_s_at	AU114057_rc	0.57489	0.000116739	0.673342	2.02208	2.05766	0.232935	0.480004	N2<DR1350
175103_s_at	AU114204	0.791301	0.000175606	0.0738872	-1.76458	-1.98942	-1.19544	-0.901535	N2>DR1350
175444_at	AU114499_rc	0.278198	5.8953e-05	0.214258	-0.698975	-0.717022	-0.0843916	0.159816	N2>DR1350
173402_s_at	AU114599_rc	0.187514	3.89323e-05	0.465742	1.32256	1.37593	1.90443	2.07885	N2>DR1350
171957_x_at	AU114715_rc	0.404119	0.000392845	0.175525	2.4006	2.3718	2.6071	2.71971	N2>DR1350
175187_at	AU114729_rc	0.204212	8.03713e-05	0.18079	-1.04858	-1.03132	-2.26093	-2.84841	N2<DR1350
175363_at	AU114833_rc	0.992456	1.11968e-07	0.536742	0.359427	0.400387	-0.731837	-0.774054	N2<DR1350
175504_at	AU114951_rc	0.908507	9.51183e-06	0.82441	0.644125	0.673036	-0.155265	-0.164462	N2<DR1350
175232_at	AU114955_rc	0.273457	0.000456303	0.445408	0.888189	0.981273	0.657941	0.675504	N2<DR1350
175502_at	AU114995_rc	0.706537	0.000911816	0.472302	0.713992	0.670251	0.00863434	0.14616	N2<DR1350
173381_at	AU115047_rc	0.216735	0.000870137	0.273751	2.1739	2.16576	1.97876	1.85535	N2<DR1350
173156_s_at	AU115064_rc	0.248986	4.06606e-05	0.443598	2.11361	2.22465	-0.14247	0.377809	N2<DR1350
175296_at	AU115194_rc	0.803205	2.81692e-05	0.577563	0.339866	0.319519	-0.232329	-0.179513	N2<DR1350
175325_at	AU115463_rc	0.443423	0.000629539	0.267217	0.468809	0.549306	0.735186	0.719627	N2>DR1350
171971_x_at	AU115528_rc	0.422443	1.24237e-05	0.465206	2.51637	2.53198	0.47666	0.796937	N2<DR1350
175378_s_at	AU115610_rc	0.555228	3.9527e-06	0.494649	0.103481	0.0965191	-0.718346	-0.625528	N2<DR1350
175223_at	AU115709_rc	0.824521	0.000553691	0.942587	0.403585	0.378635	-0.0572457	-0.0699752	N2<DR1350
171904_x_at	AU115803_rc	0.426756	0.000223245	0.58987	2.08726	2.1474	0.582728	0.887695	N2<DR1350
194189_x_at	AU115826_rc	0.201436	0.000117228	0.582608	1.93956	2.10401	0.42749	0.821838	N2<DR1350
174014_s_at	AU116026_rc	0.280311	1.90762e-05	0.223512	1.03554	1.02862	1.36257	1.46855	N2>DR1350
175152_s_at	AU116133_rc	0.857096	4.90459e-05	0.917705	1.67504	1.67956	1.22066	1.23733	N2<DR1350
173369_s_at	AU116136_rc	0.751945	0.000906836	0.160157	2.56835	2.53449	2.66738	2.71938	N2>DR1350
175237_at	AU116158_rc	0.0722627	4.53149e-05	0.909199	1.16173	1.10591	0.937475	0.874916	N2<DR1350
175271_s_at	AU116228_rc	0.244571	2.82785e-05	0.0377685	0.631803	0.5763	0.136247	0.305112	N2<DR1350
175485_at	AU116313_rc	0.957643	0.000459717	0.37007	1.44798	1.39086	1.02413	1.08825	N2<DR1350
175234_at	AU116488_rc	0.392135	0.000161702	0.211205	0.511728	0.429515	0.221036	0.237543	N2<DR1350
171767_x_at	AU116500_rc	0.668828	0.000228082	0.889509	1.2763	1.35293	-0.371347	-0.221588	N2<DR1350
175361_at	AU116571_rc	0.200166	0.00068961	0.648263	0.527045	0.571504	0.246552	0.336692	N2<DR1350
175412_at	AU116579_rc	0.992696	0.000966254	0.327602	0.562691	0.615081	0.358523	0.305175	N2<DR1350
175495_at	AU116588_rc	0.934545	3.35062e-05	0.191685	0.329559	0.37025	0.121063	0.0752307	N2<DR1350
194165_s_at	AU116710_rc	0.758367	4.32327e-05	0.877728	0.491224	0.436028	-0.453754	-0.472204	N2<DR1350
173403_s_at	AU116780_rc	0.565468	1.59842e-05	0.593012	1.04391	1.0406	0.37531	0.285703	N2<DR1350
171934_x_at	AV175780_rc	0.942049	6.58191e-06	0.407951	1.22404	1.14957	2.1077	2.19616	N2>DR1350
175302_at	AV175817_rc	0.319438	7.90895e-07	0.0342558	1.32327	1.48088	0.837811	0.772891	N2<DR1350
175321_at	AV176332_rc	0.105491	0.000564651	0.137402	1.75058	1.74404	1.60549	1.47495	N2<DR1350
175189_at	AV176423_rc	0.608085	0.000225253	0.652557	-0.00464865	-0.0503857	-0.315194	-0.318212	N2<DR1350
175411_at	AV176455_rc	0.60719	5.54143e-05	0.654604	0.0636591	-0.0789209	-1.10643	-1.11648	N2<DR1350
175457_at	AV176599_rc	0.705598	0.000868276	0.31657	0.0895051	0.248358	-0.355263	-0.428898	N2<DR1350
171906_x_at	AV176821_rc	0.788572	3.37672e-05	0.40151	0.505359	0.460468	0.151247	0.174734	N2<DR1350
171960_x_at	AV176858_rc	0.891965	4.71994e-05	0.542394	0.643453	0.675598	1.19754	1.14722	N2>DR1350
175224_at	AV177250_rc	0.492879	6.10779e-06	0.946522	0.106906	0.151276	0.699369	0.735942	N2>DR1350
173701_s_at	AV177283_rc	0.707346	0.000943537	0.642285	-1.24443	-1.35437	-0.66359	-0.651796	N2>DR1350
175182_at	AV177366_rc	0.220588	0.000100802	0.859206	1.16479	1.07525	0.732762	0.664921	N2<DR1350
175391_at	AV177401_rc	0.926824	4.56956e-05	0.302486	0.93866	0.852266	0.162296	0.264948	N2<DR1350
175282_at	AV177572_rc	0.229683	2.25104e-05	0.465189	0.76026	0.783229	0.3499	0.438902	N2<DR1350
194176_x_at	AV177573_rc	0.103243	0.000995843	0.702959	-0.00519066	-0.223282	-0.536248	-0.677161	N2<DR1350
175150_at	AV177705_rc	0.235929	0.000113102	0.204647	1.28398	1.29299	0.775885	0.534965	N2<DR1350
175460_at	AV178599_rc	0.863336	7.60983e-05	0.4184	0.635492	0.605499	0.268925	0.314704	N2<DR1350
175367_s_at	AV179123_rc	0.467851	1.56777e-05	0.839943	-2.7241	-2.58371	-0.441869	-0.195644	N2>DR1350
175497_at	AV179662_rc	0.146844	1.76739e-06	0.224348	0.444954	0.314552	-0.162798	-0.175714	N2<DR1350
175060_at	AV179711	0.692252	5.8858e-06	0.300515	0.583425	0.499573	-0.814196	-0.631506	N2<DR1350
175147_at	AV179717_rc	0.605386	4.19311e-06	0.439774	1.23394	1.27425	-0.256136	-0.454002	N2<DR1350
173211_at	AV179768_rc	0.61627	0.000871645	0.153492	1.23598	1.31681	1.09823	1.05757	N2<DR1350
173176_at	AV179863_rc	0.964323	0.000412198	0.798904	1.14996	1.16724	0.710624	0.685994	N2<DR1350
175209_at	AV180331_rc	0.940018	0.000728267	0.652607	-0.125207	-0.0878595	-0.58815	-0.640373	N2<DR1350
173122_s_at	AV180948_rc	0.895031	6.17312e-07	0.897982	1.11812	1.13097	0.449123	0.449308	N2<DR1350
175436_at	AV180970_rc	0.151475	0.000222174	0.702268	0.539026	0.657532	0.183425	0.254543	N2<DR1350
173182_at	AV181275_rc	0.94707	6.36196e-05	0.757645	2.15053	2.15922	1.89857	1.88514	N2<DR1350
173186_s_at	AV181307_rc	0.735406	0.000108765	0.909957	0.117989	0.0959135	-0.220316	-0.231349	N2<DR1350
173326_s_at	AV181338_rc	0.980378	4.54294e-05	0.805473	2.46401	2.425	1.32	1.35194	N2<DR1350
175394_at	AV181347_rc	0.307612	6.31382e-05	0.118227	0.10943	-0.0831361	-2.61646	-1.78846	N2<DR1350
175398_s_at	AV181368_rc	0.81188	5.0389e-05	0.633854	0.942671	0.923943	0.315823	0.371542	N2<DR1350
175315_at	AV181645_rc	0.765666	4.86664e-05	0.355846	1.2567	1.21024	0.643599	0.732744	N2<DR1350
175194_at	AV181648_rc	0.806515	0.000197353	0.185337	0.687593	0.5891	0.0366882	0.176882	N2<DR1350
175375_at	AV181657_rc	0.565966	0.000831902	0.121007	-0.191939	-0.315391	-0.944477	-0.69092	N2<DR1350
171727_x_at	AV181762_rc	0.899377	8.21055e-07	0.759639	0.171961	0.19153	-1.22492	-1.27194	N2<DR1350
171950_x_at	AV181787_rc	0.836211	9.34237e-05	0.802716	-0.0224607	0.0247754	-0.716296	-0.720769	N2<DR1350
173160_s_at	AV181856_rc	0.148978	2.55344e-05	0.440616	0.465049	0.326019	-0.0791385	-0.124482	N2<DR1350
175537_at	AV181971_rc	0.53555	0.000453171	0.363971	1.45769	1.48395	1.06279	0.928665	N2<DR1350
175365_at	AV181983_rc	0.511223	0.000684383	0.929644	0.741277	0.665468	0.211309	0.153242	N2<DR1350
175370_at	AV182029_rc	0.748846	4.10755e-05	0.896006	0.16235	0.200621	-0.488719	-0.472593	N2<DR1350
175217_at	AV182433_rc	0.514712	1.19445e-05	0.542237	0.245116	0.346594	-0.441207	-0.437731	N2<DR1350
171966_x_at	AV182528_rc	0.895501	1.37561e-05	0.996423	1.6072	1.62129	0.665947	0.679107	N2<DR1350
171911_x_at	AV182650_rc	0.00522237	8.12076e-05	0.23782	0.156926	0.0163302	0.636102	0.353491	N2>DR1350
171981_x_at	AV182659_rc	0.79479	4.26458e-05	0.385302	-0.160536	-0.066331	-0.724539	-0.776066	N2<DR1350
175478_at	AV182763_rc	0.000312499	1.81517e-05	0.263124	0.727758	0.499814	0.974206	0.822111	N2>DR1350
175272_at	AV182775_rc	0.310644	8.62117e-05	0.183158	0.589387	0.628253	1.49437	1.23108	N2>DR1350
173116_s_at	AV182910_rc	0.860306	8.32234e-06	0.911432	0.328711	0.357189	-0.623147	-0.616719	N2<DR1350
173355_s_at	AV182918_rc	0.990956	5.04245e-07	0.750527	1.89465	1.81277	-1.92764	-1.83972	N2<DR1350
173124_s_at	AV182934_rc	0.936438	1.44138e-05	0.313534	0.915735	1.23604	-1.74065	-2.11403	N2<DR1350
173172_s_at	AV183161_rc	0.471218	0.000209652	0.861718	0.357056	0.242454	-0.879399	-1.06554	N2<DR1350
171946_x_at	AV183395_rc	0.856519	0.000867328	0.94349	1.05749	1.03902	0.685646	0.67757	N2<DR1350
171979_x_at	AV183425_rc	0.951914	0.00090096	0.771557	0.0435233	0.0138365	-0.400732	-0.381234	N2<DR1350
171937_x_at	AV183431_rc	0.999055	6.58889e-05	0.0720588	0.59724	0.472687	0.0188866	0.143293	N2<DR1350
173731_s_at	AV183471_rc	0.130306	4.84858e-06	0.100107	0.890281	0.883452	1.24234	1.3823	N2>DR1350
175337_at	AV183655_rc	0.615227	0.000190956	0.489091	0.8812	0.903137	0.256086	0.12067	N2<DR1350
175344_at	AV183872_rc	0.145678	0.000568454	0.164821	0.843821	0.539742	1.22907	1.22104	N2>DR1350
173163_s_at	AV184275_rc	0.948475	0.000970429	0.642804	0.101528	0.159713	-0.540817	-0.61769	N2<DR1350
171944_x_at	AV184292_rc	0.217056	0.000694173	0.282842	0.248536	0.233558	-0.0839689	-0.281738	N2<DR1350
171933_at	AV184304_rc	0.232851	0.000183537	0.181107	0.667833	0.660455	0.329468	0.44619	N2<DR1350
171941_s_at	AV184408_rc	0.969071	2.04428e-08	0.317442	2.37702	2.43007	1.38127	1.33206	N2<DR1350
173137_s_at	AV184534_rc	0.986842	0.000655046	0.612226	2.11386	2.0891	2.33502	2.35824	N2>DR1350
175468_at	AV184608_rc	0.932151	0.000467488	0.506002	0.183577	0.246151	-0.213778	-0.262329	N2<DR1350
175104_s_at	AV184793	0.183822	3.44156e-05	0.102503	0.564966	0.53408	-0.238519	0.0235608	N2<DR1350
173133_s_at	AV184852_rc	0.23284	0.000435204	0.329783	1.39899	1.37411	0.9371	0.708273	N2<DR1350
175273_at	AV184943_rc	0.24569	8.02347e-07	0.800097	0.380502	0.333967	-0.24785	-0.318973	N2<DR1350
175137_s_at	AV185034	0.491135	1.13076e-05	0.99587	0.0538094	0.115422	0.881139	0.943671	N2>DR1350
175327_at	AV185088_rc	0.953562	0.000689517	0.414069	0.712284	0.628704	0.149325	0.222006	N2<DR1350
175174_s_at	AV185279_rc	0.311585	0.000110759	0.975112	1.21563	1.14166	0.722605	0.644093	N2<DR1350
175279_s_at	AV185290_rc	0.0567829	0.000434206	0.754538	0.9622	0.897169	0.776917	0.689744	N2<DR1350
175385_at	AV185302_rc	0.634091	0.000719392	0.819293	1.44326	1.39818	0.558833	0.431452	N2<DR1350
171935_s_at	AV185524_rc	0.685149	1.38996e-06	0.910582	0.16552	0.193782	-1.02344	-0.97367	N2<DR1350
175372_s_at	AV185564_rc	0.0379764	9.98134e-05	0.818897	0.652549	0.51387	0.227354	0.0594497	N2<DR1350
173822_s_at	AV186449	0.229406	0.000433979	0.86972	0.416336	0.336594	0.0959029	0.0345273	N2<DR1350
173911_s_at	AV186784	0.0207626	2.93961e-06	0.570262	0.331958	0.652172	1.45087	1.66165	N2>DR1350
173687_s_at	AV186799	0.239631	1.18225e-08	0.211599	1.56646	1.5758	-0.79157	-1.07272	N2<DR1350
171722_x_at	AV189310	0.84452	0.000913816	0.063852	0.973819	0.807581	1.18339	1.32099	N2>DR1350
173749_at	AV190078	0.925782	0.000433423	0.105296	1.83435	1.76341	1.52402	1.60285	N2<DR1350
174009_s_at	AV190453	0.689446	0.000322363	0.795063	1.05988	1.05359	0.812545	0.783086	N2<DR1350
173674_at	AV192094	0.819699	0.000285334	0.590625	0.414099	0.39734	0.0697115	0.110782	N2<DR1350
173639_at	AV192250	0.492732	0.000266984	0.244308	1.19582	1.01286	0.507678	0.557497	N2<DR1350
173331_s_at	AV193835	0.897786	0.000150148	0.874995	2.83375	2.82947	2.73393	2.73436	N2<DR1350
173638_s_at	AV193934	0.986197	3.09535e-07	0.620225	-0.0810986	-0.104814	0.582223	0.604351	N2>DR1350
173949_s_at	AV194406	0.38398	0.000260328	0.667495	0.122208	0.152132	0.484415	0.570505	N2>DR1350
173791_at	AV194568	0.269907	5.75851e-06	0.253394	0.755835	0.758391	0.232021	0.095955	N2<DR1350
173804_s_at	AV194788	0.818446	2.31956e-05	0.714076	-0.181165	-0.19056	-0.781941	-0.741252	N2<DR1350
173966_at	AV195130	0.936356	0.000874264	0.100717	0.967019	0.901749	1.07804	1.13776	N2>DR1350
173669_s_at	AV195396	0.229916	6.33637e-07	0.900638	-0.448901	-0.38817	0.154566	0.204339	N2>DR1350
173676_s_at	AV195437	0.442634	0.000220711	0.829872	1.29865	1.23996	1.64795	1.61457	N2>DR1350
173675_at	AV195724	0.748357	0.00011163	0.246897	1.31716	1.38929	0.864178	0.739817	N2<DR1350
173667_at	AV196055	0.345138	7.72822e-05	0.234069	1.53337	1.54483	1.28699	1.19446	N2<DR1350
173920_at	AV196238	0.403072	0.000193545	0.377822	1.56651	1.56961	1.22916	1.11854	N2<DR1350
173680_at	AV196887	0.118191	8.58126e-06	0.69561	0.914394	0.792163	0.325266	0.249036	N2<DR1350
173640_at	AV197102	0.941279	4.49616e-05	0.240816	2.05298	2.13292	1.60323	1.51309	N2<DR1350
173994_at	AV197796	0.320338	1.75837e-05	0.151661	0.756517	0.787727	0.31223	0.15516	N2<DR1350
173915_at	AV198163	0.858493	4.74379e-05	0.258308	1.01775	1.07585	0.641341	0.562528	N2<DR1350
173747_at	AV198325	0.526777	0.000818725	0.801129	-0.204709	-0.104774	0.387489	0.430978	N2>DR1350
173750_at	AV198655_rc	0.321204	4.87628e-05	0.513382	1.00318	0.983436	0.622926	0.530891	N2<DR1350
194164_s_at	AV198677_rc	0.845189	0.000171101	0.868211	0.841145	0.843102	0.405396	0.429436	N2<DR1350
175190_at	AV198857_rc	0.160937	0.00021144	0.605324	-2.52911	-2.66916	-1.56581	-1.85543	N2>DR1350
173175_s_at	AV198951_rc	0.736416	3.2178e-08	0.51278	-0.925377	-0.942723	0.102322	0.155626	N2>DR1350
175064_at	AV199062	0.724316	2.31749e-05	0.518807	0.742123	0.595405	-0.584389	-0.540738	N2<DR1350
175382_at	AV199098_rc	0.677931	0.000358207	0.257959	1.06757	1.31345	0.368068	0.250704	N2<DR1350
173919_s_at	AV199129_rc	0.350702	2.71254e-05	0.99592	1.03197	1.08881	1.52427	1.58171	N2>DR1350
175308_at	AV199244_rc	0.921987	0.000627191	0.548406	0.204285	0.261755	-0.320464	-0.400039	N2<DR1350
175122_at	AV199409_rc	0.701794	0.000130492	0.179356	-0.693762	-0.905178	-0.0847692	0.0368211	N2>DR1350
173395_s_at	AV199601_rc	0.30073	3.76041e-08	0.984046	1.44013	1.36374	0.0692115	-0.00438064	N2<DR1350
173738_at	AV199612_rc	0.3085	0.000504267	0.986987	-0.662427	-0.719541	-0.362258	-0.421167	N2>DR1350
171967_x_at	AV199699_rc	0.217005	0.000401583	0.353558	-0.127172	0.072034	-0.540406	-0.509959	N2<DR1350
175511_at	AV199771_rc	0.149525	4.72769e-05	0.915439	0.502358	0.371932	-0.111661	-0.225312	N2<DR1350
173083_s_at	AV199772	0.559268	0.000338685	0.45924	-0.719008	-0.923952	-1.71454	-1.68967	N2<DR1350
175153_at	AV199817_rc	0.824311	0.000111455	0.561322	-0.0899841	-0.0696657	-0.435546	-0.48062	N2<DR1350
175262_at	AV200191_rc	0.642106	3.07597e-08	0.144108	0.746354	0.703407	1.4687	1.54816	N2>DR1350
175311_s_at	AV200369_rc	0.0531374	3.66831e-06	0.101684	-2.51026	-1.59566	0.385154	0.47812	N2>DR1350
175191_at	AV200380_rc	0.324771	0.000245605	0.549742	-0.158172	-0.115657	-0.846335	-0.678813	N2<DR1350
175123_at	AV200790_rc	0.0851395	2.8499e-05	0.107101	1.03555	1.02772	0.685341	0.486966	N2<DR1350
173165_s_at	AV200831_rc	0.932572	0.000953237	0.47576	0.162849	0.22369	0.587248	0.539122	N2>DR1350
175163_at	AV200883_rc	0.752896	0.000627134	0.274047	0.115519	-0.0517352	-0.620239	-0.525644	N2<DR1350
173191_at	AV200946_rc	0.133062	0.000119835	0.06586	-0.228502	-0.172806	-0.814147	-1.2771	N2<DR1350
175429_at	AV201032_rc	0.0806178	2.08907e-06	0.178725	0.58376	0.570398	0.314935	0.226577	N2<DR1350
173844_s_at	AV201604	0.526963	2.71187e-06	0.0410361	0.122745	0.281239	-0.700715	-0.97757	N2<DR1350
175144_at	AV201703	0.390761	9.21561e-06	0.43973	0.573671	0.566005	-0.164443	-0.304328	N2<DR1350
173699_s_at	AV201759	0.829942	0.000633382	0.448765	0.792111	0.875801	0.41242	0.365205	N2<DR1350
175115_at	AV201849	0.485938	1.72679e-07	0.448517	1.13298	1.12264	-1.58157	-1.34367	N2<DR1350
175129_at	AV201987	0.367852	0.000302213	0.212153	0.248702	0.278311	-0.0982034	-0.26854	N2<DR1350
175059_at	AV202050	0.555178	0.000893972	0.190666	-0.290666	-0.382116	0.125274	0.355079	N2>DR1350
175143_s_at	AV202487	0.349905	0.000573253	0.200651	2.1999	2.09705	2.37681	2.39412	N2>DR1350
175134_at	AV202662	0.156732	3.44934e-07	0.95572	0.911119	0.80374	-0.101194	-0.200979	N2<DR1350
173335_s_at	AV202733	0.98996	0.000154082	0.982396	1.37131	1.36726	2.12707	2.12817	N2>DR1350
175114_s_at	AV203136	0.101169	6.76791e-05	0.80259	0.681628	0.763487	1.05489	1.16331	N2>DR1350
175140_at	AV203159	0.043703	0.000590999	0.650905	-0.180131	-0.0618145	-0.546046	-0.369873	N2<DR1350
173816_at	AV203635	0.762641	0.000349883	0.503046	1.14843	1.09751	0.815362	0.834888	N2<DR1350
173924_at	AV203680	0.319776	0.000181101	0.569773	-0.0818765	-0.0437449	-0.662611	-0.527917	N2<DR1350
173329_s_at	AV203825	0.182335	0.000145738	0.313137	2.86148	2.86595	2.77044	2.79997	N2<DR1350
174010_at	AW466230	0.399231	0.000581661	0.764492	1.04727	1.01143	0.727557	0.653445	N2<DR1350
178830_at	B0001.1	0.191195	4.41038e-05	0.291515	0.977803	0.992445	1.3142	1.4396	N2>DR1350
189844_at	B0001.4	0.330215	0.00035931	0.274705	0.492589	0.404264	0.681834	0.687268	N2>DR1350
188350_at	B0024.1	0.637063	6.16947e-05	0.819412	1.86475	1.75929	0.723488	0.686545	N2<DR1350
193274_s_at	B0024.11	0.249865	3.08683e-05	0.461121	0.207828	0.0844719	0.674294	0.645728	N2>DR1350
179224_s_at	B0024.8	0.531392	2.64074e-06	0.220616	-0.416069	-0.307269	0.297531	0.260517	N2>DR1350
187795_at	B0034.3	0.795704	3.71621e-06	0.485403	0.666998	0.697812	1.45729	1.3909	N2>DR1350
192522_s_at	B0035.12	0.548245	4.94661e-05	0.231038	0.255574	0.291912	0.752734	0.648345	N2>DR1350
189639_at	B0035.14	0.157034	5.34451e-05	0.630944	0.00683355	0.102858	0.392508	0.441995	N2>DR1350
179838_at	B0035.15	0.437189	0.000109518	0.86113	0.414831	0.469133	0.806923	0.841573	N2>DR1350
172813_x_at	B0035.2	0.682245	0.000471571	0.74798	0.957718	0.951984	0.625527	0.578374	N2<DR1350
172758_x_at	B0035.8	0.335661	0.000147739	0.656211	0.660025	0.499902	-0.114909	-0.175451	N2<DR1350
177459_at	B0198.2	0.464528	3.65474e-05	0.0596194	-0.213771	-0.387203	0.138013	0.221482	N2>DR1350
181640_at	B0205.4	0.980702	9.19097e-05	0.97587	0.197689	0.196017	-1.73867	-1.72365	N2<DR1350
183978_at	B0212.1	0.714891	2.94922e-05	0.995699	-0.412842	-0.438108	-0.984634	-1.01065	N2<DR1350
188358_at	B0218.1	0.0689344	6.69351e-07	0.783586	1.14823	1.2206	1.58084	1.63596	N2>DR1350
189799_at	B0222.3	0.126618	0.000790973	0.0328675	-0.62866	-0.733475	-1.56901	-1.0535	N2<DR1350
185022_at	B0238.11	0.344151	2.09748e-06	0.506767	0.95251	0.893332	1.34717	1.33636	N2>DR1350
178839_s_at	B0240.2	0.293263	0.000285383	0.457087	0.683603	0.623915	0.467729	0.456973	N2<DR1350
192104_at	B0252.2	0.15595	2.41495e-06	0.719368	0.732143	0.841271	0.0880029	0.155216	N2<DR1350
188271_at	B0261.2	0.835783	0.00048668	0.326811	-0.0541766	0.0333882	0.650856	0.518119	N2>DR1350
192135_at	B0272.4	0.564329	4.05195e-05	0.756289	0.637527	0.660258	1.2676	1.34248	N2>DR1350
187577_at	B0280.3	0.90534	0.000849704	0.353862	1.20565	1.10683	1.57966	1.65656	N2>DR1350
191884_s_at	B0280.8	0.961315	0.000121992	0.726557	-0.165703	-0.211461	0.562173	0.596823	N2>DR1350
181632_at	B0281.3	0.105298	9.94445e-05	0.307447	-1.44137	-2.0758	-0.128168	-0.288276	N2>DR1350
192786_s_at	B0286.3	0.93649	0.000253493	0.66311	1.35928	1.34517	1.10493	1.1253	N2<DR1350
180998_at	B0294.1	0.424965	4.94653e-06	0.0108861	0.285276	0.123923	0.77427	1.046	N2>DR1350
189390_at	B0304.3	0.843483	0.000114137	0.39671	-0.259882	-0.131406	-1.39168	-1.59595	N2<DR1350
185243_at	B0336.11	0.345629	8.37671e-06	0.628191	0.924588	0.8719	1.25754	1.24009	N2>DR1350
183144_at	B0348.5	0.0244682	0.00025895	0.120731	-0.556815	-0.739651	-1.3501	-2.14982	N2<DR1350
187395_s_at	B0361.6	0.21308	5.87433e-05	0.392358	-0.279079	-0.492521	0.361316	0.318873	N2>DR1350
189522_at	B0365.1	0.689326	0.000282408	0.313851	1.20605	1.25405	0.838993	0.730695	N2<DR1350
189983_at	B0365.5	0.331591	3.55645e-09	0.573827	1.14002	1.17154	-0.821523	-0.70733	N2<DR1350
179086_s_at	B0379.1	0.421652	5.01942e-06	0.848422	0.607484	0.631771	1.00117	1.04022	N2>DR1350
180781_s_at	B0379.3B	0.499794	0.000368573	0.240245	0.00374776	0.0468234	0.552046	0.400609	N2>DR1350
190483_at	B0393.2	0.824029	0.000848104	0.115307	-0.214251	-0.330821	-0.0152201	0.0745135	N2>DR1350
193885_at	B0393.5	0.0617216	9.7207e-09	0.0200425	0.246485	0.211534	-1.05118	-0.806631	N2<DR1350
190760_at	B0395.2	0.38538	8.23998e-06	0.716444	0.580344	0.410626	-0.78528	-0.856315	N2<DR1350
189843_at	B0412.1	0.0227021	1.92097e-05	0.0754589	-2.26934	-1.47919	-0.479747	-0.354096	N2>DR1350
193876_at	B0412.2	0.266167	3.59123e-05	0.767654	0.588168	0.439668	1.37111	1.28309	N2>DR1350
191236_s_at	B0414.6	0.105275	0.000158985	0.712415	-1.60828	-1.78842	-0.729666	-1.00512	N2>DR1350
193946_s_at	B0416.6	0.99375	0.00044777	0.366293	-0.36967	-0.286551	0.204448	0.12272	N2>DR1350
192409_at	B0457.1	0.0138266	6.88965e-06	0.0234107	-0.559651	-0.308908	-0.00699202	0.00758408	N2>DR1350
192674_s_at	B0491.2	0.274426	2.5126e-05	0.671667	0.933008	1.15853	-1.85711	-1.36106	N2<DR1350
179339_s_at	B0491.4	0.881716	2.7772e-05	0.659232	-0.810441	-0.855898	-0.211409	-0.188792	N2>DR1350
179605_s_at	B0491.6	0.055408	0.000482159	0.0469513	0.0393728	0.360671	-0.191968	-0.199401	N2<DR1350
187622_s_at	B0495.10	0.402575	1.30996e-05	0.688796	0.343468	0.421366	0.933987	0.962076	N2>DR1350
187297_s_at	B0495.7	0.432875	1.85423e-05	0.642303	0.739032	0.687052	1.07739	1.06376	N2>DR1350
179814_at	B0496.5	0.692825	0.000391914	0.314095	-1.44861	-1.71222	-0.603783	-0.485725	N2>DR1350
181109_at	B0507.2	0.019721	0.000611874	0.816368	-0.0340419	0.14304	0.311776	0.520744	N2>DR1350
187987_at	B0511.1	0.452371	4.45834e-05	0.498369	0.232619	0.225138	-0.440912	-0.579833	N2<DR1350
187116_s_at	B0513.5	0.206552	2.97543e-06	0.768121	0.0629379	0.119961	0.659508	0.749059	N2>DR1350
187397_at	B0563.4	0.111755	1.13122e-05	0.0437144	-0.298279	-0.328169	0.0588406	0.265273	N2>DR1350
193231_s_at	B0564.6	0.985515	3.49655e-05	0.380037	-0.593041	-0.528219	0.0347452	-0.0275145	N2>DR1350
177410_at	C01A2.2	0.327232	0.000630546	0.475497	0.976866	1.01113	0.259815	0.468123	N2<DR1350
184605_at	C01B10.8	0.0253372	0.000341307	0.248467	0.718122	0.451137	1.03328	0.932972	N2>DR1350
190091_at	C01B12.1	0.153282	4.34666e-07	0.244089	1.18426	1.24221	-1.71454	-1.20173	N2<DR1350
185631_at	C01B12.5	0.0148551	2.10259e-05	0.112195	-0.967328	-0.911202	-0.664094	-0.45473	N2>DR1350
189538_s_at	C01B7.4	0.236777	0.000116881	0.663741	-0.210441	-0.0980038	0.271373	0.325153	N2>DR1350
180705_at	C01B7.5	0.955497	8.81657e-05	0.374442	-0.472592	-0.544066	-0.0209029	0.0423252	N2>DR1350
187721_s_at	C01C10.1	0.0854789	0.000518555	0.198204	0.455747	0.576646	0.305427	0.32549	N2<DR1350
193825_at	C01C4.1	0.479517	6.89356e-05	0.0811657	0.0282711	-0.108897	0.631416	0.930934	N2>DR1350
182260_at	C01F1.2	0.112058	0.000305284	0.407978	0.579309	0.549458	0.805988	0.718969	N2>DR1350
184019_at	C01F1.3	0.999607	1.26915e-07	0.0798209	1.27574	1.38341	0.45446	0.346739	N2<DR1350
184053_at	C01F1.5	0.913528	9.64927e-06	0.497944	0.00421881	0.0750684	-1.0766	-1.17401	N2<DR1350
177919_s_at	C01F6.1	0.153637	0.000112307	0.719176	-0.31733	-0.230312	0.162023	0.302906	N2>DR1350
191606_at	C01F6.6	0.839682	0.000330459	0.563597	0.253853	0.214038	0.798161	0.880277	N2>DR1350
177684_s_at	C01F6.8	0.715945	0.000102547	0.858892	0.574594	0.542454	0.970766	0.959676	N2>DR1350
177911_at	C01F6.9	0.253145	7.50378e-06	0.0804405	0.331348	0.287188	0.800133	0.985679	N2>DR1350
189716_at	C01G5.5	0.355526	0.00018501	0.964059	-0.261413	-0.18576	0.221958	0.290762	N2>DR1350
192200_at	C01G6.6	0.0285483	6.4741e-07	0.0820898	1.33703	1.37036	0.550049	0.778719	N2<DR1350
190359_at	C01G6.7	0.0119894	3.72017e-06	0.784637	-1.22775	-0.805537	0.328441	0.831525	N2>DR1350
188354_s_at	C01G8.2	0.19466	8.43199e-06	0.222289	0.819421	0.816964	0.587765	0.514717	N2<DR1350
194130_s_at	C01H6.5	0.0597259	1.94303e-06	0.12869	-0.211961	-0.186458	-0.921307	-0.722268	N2<DR1350
185817_at	C02B10.4	0.129809	1.3286e-05	0.28889	0.736607	0.607655	1.11463	1.0894	N2>DR1350
192635_at	C02B4.2	0.0520821	0.000683141	0.632269	0.185943	0.351045	-0.355991	-0.0987387	N2<DR1350
187199_at	C02B8.3	0.11202	0.00077224	0.453113	0.238567	0.17667	0.613611	0.453791	N2>DR1350
193294_at	C02B8.6	0.90991	6.85648e-05	0.308157	-0.880623	-0.937832	-0.575719	-0.529598	N2>DR1350
172652_x_at	C02B8.7	0.0688638	6.43343e-06	0.749064	-1.83717	-2.09838	-0.758083	-0.948158	N2>DR1350
189065_at	C02C2.1	0.582304	0.000212512	0.773624	0.579771	0.556994	0.0766481	0.00468633	N2<DR1350
187209_at	C02C2.5	0.744515	1.87879e-05	0.765965	-0.653427	-0.706893	0.0652904	0.0628548	N2>DR1350
172353_x_at	C02E7.6	0.590904	2.02562e-05	0.0989319	0.918132	0.72966	-0.633586	-0.283611	N2<DR1350
193535_s_at	C02F12.4	0.798317	1.53567e-05	0.996956	-0.488665	-0.515392	0.459917	0.432381	N2>DR1350
192749_at	C02F4.2	0.60302	0.000126078	0.194081	0.241469	0.319167	0.977964	0.804256	N2>DR1350
177870_at	C02F4.4	0.959916	3.47095e-05	0.748822	0.429249	0.489816	-1.28796	-1.371	N2<DR1350
187492_at	C02F5.4	0.740101	0.000806124	0.26946	-0.332009	-0.206421	0.193573	0.124372	N2>DR1350
191772_at	C02F5.7	0.0845988	3.0157e-07	0.316313	0.609011	0.759588	1.4296	1.47419	N2>DR1350
188458_s_at	C02H7.3	0.774283	0.000643193	0.0195094	-0.683681	-0.488661	-0.178324	-0.33729	N2>DR1350
172587_x_at	C03A7.14	0.20285	0.000461425	0.451519	-0.681263	-0.611712	-1.43773	-1.18334	N2<DR1350
187248_at	C03C10.6	0.228983	0.0004382	0.262769	0.35906	0.352245	0.842001	0.667436	N2>DR1350
180724_at	C03C11.1	0.730442	6.79175e-05	0.0632927	-2.71357	-2.30372	-1.13472	-1.42811	N2>DR1350
179017_at	C03D6.6	0.777162	0.000152524	0.335409	-1.52122	-1.45788	-2.01234	-2.12634	N2<DR1350
185286_at	C03G6.13	0.151334	0.000125329	0.113745	0.164139	0.131928	-1.31243	-0.739846	N2<DR1350
181947_s_at	C03H5.1	0.501545	4.93929e-05	0.450738	-1.54014	-2.11661	1.18355	1.21787	N2>DR1350
181946_at	C03H5.1	0.708132	1.73423e-08	0.869134	-1.13152	-1.1106	0.992717	1.04631	N2>DR1350
187191_at	C04A2.1	0.917207	1.43197e-05	0.302013	-0.27794	-0.35785	0.264512	0.330258	N2>DR1350
187748_s_at	C04A2.2	0.68466	1.05208e-05	0.348182	-0.684283	-0.49372	0.755592	0.67827	N2>DR1350
188531_s_at	C04A2.3	0.258646	0.000136657	0.174046	-0.889645	-0.643345	-0.134702	-0.159804	N2>DR1350
187648_s_at	C04A2.7A	0.133546	0.000882082	0.733486	0.132336	0.290654	0.562567	0.665673	N2>DR1350
189101_at	C04D8.1	0.512152	9.68461e-06	0.0369992	0.157382	0.355679	0.92467	0.811785	N2>DR1350
185812_at	C04E12.2	0.534162	0.00044466	0.726519	-2.05523	-2.28234	-0.852986	-0.917469	N2>DR1350
184579_at	C04E12.3	0.1343	3.32212e-06	0.146711	-2.20582	-3.02852	0.237637	0.222848	N2>DR1350
185367_at	C04E12.4	0.845238	3.19857e-05	0.978803	-2.42326	-2.47625	0.125643	0.0559724	N2>DR1350
184995_s_at	C04E6.11	0.0704671	2.63182e-06	0.465957	-0.0490287	-0.185578	0.473701	0.410469	N2>DR1350
180233_s_at	C04E6.7	0.206758	3.0856e-05	0.348554	-0.415767	-0.383092	0.223526	0.42829	N2>DR1350
184199_s_at	C04F1.1	0.987343	0.000649846	0.799705	-0.685616	-0.610217	-2.07428	-2.14083	N2<DR1350
191686_at	C04F1.3	0.190628	0.000795943	0.568065	-0.400842	-0.364823	-0.200935	-0.113521	N2>DR1350
193574_at	C04F12.8	0.187553	4.98875e-06	0.837878	-0.436535	-0.521078	0.31604	0.20243	N2>DR1350
190744_at	C04F5.7	0.0223985	0.000950295	0.0340808	-0.379728	-0.447637	-1.01388	-2.36069	N2<DR1350
192332_s_at	C04F6.5	0.943936	1.83263e-05	0.917211	1.42733	1.40819	0.456597	0.460292	N2<DR1350
172853_x_at	C04G2.4	0.313632	1.01907e-05	0.48749	-0.488654	-0.429192	-2.28326	-1.97468	N2<DR1350
193043_at	C04G2.6	0.0697788	4.88132e-05	0.274806	-0.00609282	-0.202251	0.396781	0.341505	N2>DR1350
190545_at	C04G6.1	0.073842	0.000285897	0.348847	-0.514354	-0.326217	-0.0761257	-0.010714	N2>DR1350
188899_s_at	C05C10.2	0.166314	7.27922e-05	0.17893	-0.049907	-0.19996	0.24934	0.246855	N2>DR1350
191886_s_at	C05C10.3	0.839268	0.000278636	0.785978	1.08391	1.08914	1.55481	1.51882	N2>DR1350
189921_at	C05C10.4	0.00129448	4.89232e-07	0.594505	1.3231	1.06136	2.00241	1.79451	N2>DR1350
180824_at	C05C8.2	0.981473	0.000254184	0.814432	-0.00400796	0.0123025	0.478041	0.458155	N2>DR1350
191957_at	C05C8.7	0.302824	1.73821e-06	0.971833	1.24867	1.30764	0.611258	0.666447	N2<DR1350
190601_at	C05C9.1	0.415329	2.40645e-05	0.88813	-0.462491	-0.527671	-1.0356	-1.08193	N2<DR1350
187692_at	C05D10.2	0.972677	0.000323198	0.901095	-0.122507	-0.132021	0.47866	0.49541	N2>DR1350
188803_s_at	C05D11.11	0.524791	0.000105129	0.526199	2.06178	2.06159	1.53469	1.42546	N2<DR1350
190603_s_at	C05D11.12	0.642614	6.45991e-05	0.202694	0.825794	0.893712	1.15133	1.11844	N2>DR1350
188194_at	C05D11.4	0.580972	0.000251571	0.968789	-1.03659	-1.11483	-0.250091	-0.318069	N2>DR1350
190861_at	C05D11.6	0.330773	4.37926e-09	0.722787	0.531077	0.567096	-0.919599	-0.843943	N2<DR1350
176598_s_at	C05D2.1	0.0695293	1.14081e-05	0.898493	-0.555458	-0.439105	0.0064437	0.138408	N2>DR1350
192695_at	C05D2.4	0.49527	0.000505859	0.843523	0.457135	0.387963	0.864143	0.825688	N2>DR1350
187760_at	C05D2.7	0.919917	0.000235803	0.947769	0.522928	0.531497	0.840799	0.842608	N2>DR1350
190834_at	C05E11.4	0.00114254	0.00011339	0.000504727	-0.808111	-0.882105	-0.656294	0.500325	N2>DR1350
185639_at	C05E11.7	0.0905839	1.61024e-05	0.0569736	-0.314902	-0.261944	-1.54793	-2.2834	N2<DR1350
192863_at	C05E4.1	0.0702017	4.45792e-06	0.300605	-0.301839	-0.421944	-0.753034	-0.789936	N2<DR1350
177971_at	C06A1.2	0.941087	3.14822e-05	0.501891	0.975725	0.915512	0.10425	0.179112	N2<DR1350
190782_at	C06A5.7	0.871838	0.000226161	0.330902	0.317529	0.419841	0.94434	0.870393	N2>DR1350
182262_at	C06A6.3	0.26793	0.000815556	0.566748	0.105617	0.143707	0.40159	0.516401	N2>DR1350
183138_at	C06A6.5	0.670907	1.94027e-05	0.413568	1.61216	1.57742	0.803765	0.911211	N2<DR1350
190059_at	C06A8.10	0.00971919	0.000251319	0.002781	-0.815072	-1.54253	-0.626813	-0.542886	N2>DR1350
189846_at	C06A8.9	0.521709	0.000617334	0.539549	-0.628263	-0.625382	-0.154874	-0.0255218	N2>DR1350
177717_s_at	C06C3.4	0.886313	0.00057135	0.533831	0.0687736	-0.063651	-0.952756	-0.869335	N2<DR1350
176000_at	C06E1.8	0.268549	2.42617e-06	0.775698	0.364543	0.428172	-0.496548	-0.390974	N2<DR1350
181731_at	C06E2.1	0.908711	0.000933524	0.270925	-0.216062	-0.355473	0.203396	0.317443	N2>DR1350
182633_at	C06E4.7	0.82555	0.000492013	0.427752	-1.10524	-1.21656	-0.22665	-0.0318889	N2>DR1350
192191_s_at	C06E7.1	0.92523	0.000216481	0.0521139	0.95698	0.8134	0.434511	0.566388	N2<DR1350
190994_at	C06E8.3	0.184384	1.96119e-06	0.132738	-0.41293	-0.219993	0.439628	0.425991	N2>DR1350
183120_at	C06G1.1	0.926982	6.91338e-05	0.907852	-0.214471	-0.211865	-0.987276	-1.00968	N2<DR1350
187675_s_at	C06G3.10	0.633202	4.83897e-05	0.478806	0.353051	0.399151	0.674155	0.66497	N2>DR1350
193643_s_at	C06G3.7	0.744293	0.000826058	0.146397	-0.179138	-0.288902	-0.766897	-0.5988	N2<DR1350
192236_at	C06G4.1	0.354213	1.89741e-05	0.450001	-0.879597	-1.01605	-0.251926	-0.266451	N2>DR1350
178054_at	C06G8.3	0.898388	0.000484893	0.994231	0.396871	0.40517	0.733653	0.741064	N2>DR1350
192643_at	C06H2.2	0.626295	1.06265e-05	0.292631	0.509242	0.527764	0.832698	0.78393	N2>DR1350
191752_at	C06H2.4	0.412207	0.000528643	0.78833	-0.1078	-0.0519531	0.39534	0.50398	N2>DR1350
185246_at	C07A12.2	0.334483	0.000623583	0.342081	-0.44463	-0.296085	0.0249857	0.0262258	N2>DR1350
191527_s_at	C07A9.8	0.581446	0.000100117	0.260687	-0.585459	-0.632417	-0.149148	-0.0173485	N2>DR1350
186790_at	C07B5.5	0.601358	0.000605865	0.233191	1.64209	1.60812	1.83178	1.91531	N2>DR1350
190877_at	C07D10.4	0.0731642	3.69248e-05	0.221811	-1.1406	-1.4631	-0.487021	-0.557191	N2>DR1350
180462_at	C07E3.10	0.150818	0.000837642	0.212899	-0.591288	-0.54202	-1.96154	-1.34498	N2<DR1350
190481_s_at	C07G1.3	0.470123	5.28545e-05	0.448542	0.531633	0.52943	0.9295	1.01797	N2>DR1350
192390_at	C07G2.1	0.668049	0.00065913	0.236915	0.31304	0.155539	-0.295703	-0.219547	N2<DR1350
191216_s_at	C07G2.2A	0.185453	6.06898e-06	0.0162853	0.596625	0.796201	1.19759	1.1271	N2>DR1350
172407_x_at	C07G2.2B	0.60294	0.00010236	0.288197	0.575274	0.718929	1.27974	1.22873	N2>DR1350
176087_at	C07H6.2	0.230506	0.00026632	0.513204	-0.419644	-0.366278	0.0579169	0.23027	N2>DR1350
176069_s_at	C07H6.3	0.066491	0.000391648	0.294833	0.168189	0.331938	0.519028	0.569618	N2>DR1350
187879_at	C07H6.4	0.167611	0.00040303	0.224782	0.287813	0.496022	0.811094	0.825939	N2>DR1350
193870_s_at	C08B11.2	0.213189	9.67219e-05	0.930204	-0.028115	0.0969171	0.599617	0.708985	N2>DR1350
191135_s_at	C08B11.3	0.892005	5.60005e-05	0.450639	0.25867	0.330942	0.918545	0.867982	N2>DR1350
188526_s_at	C08B11.6	0.736149	0.000354711	0.614706	0.228402	0.216496	0.595912	0.655366	N2>DR1350
191689_s_at	C08B6.1	0.814526	5.03537e-06	0.839177	0.875001	0.899571	0.303767	0.305549	N2<DR1350
178465_at	C08B6.2	0.846249	0.000132855	0.490622	-0.0408	-0.0735042	-0.514253	-0.456456	N2<DR1350
176579_s_at	C08C3.3	0.551345	0.000210241	0.132992	0.013445	-0.0707787	0.392079	0.576015	N2>DR1350
172309_x_at	C08E3.1	0.0123403	1.27543e-08	0.253558	1.69109	1.76257	2.48171	2.64183	N2>DR1350
185434_at	C08E3.10	0.559026	0.000804496	0.161125	-2.51666	-2.73766	-1.64789	-1.13858	N2>DR1350
172565_x_at	C08E3.13	0.187002	7.78459e-08	0.49348	1.35859	1.40703	2.54022	2.68447	N2>DR1350
182195_at	C08E3.9	0.255428	0.000666904	0.761937	-1.87276	-1.45603	-0.332326	-0.0854236	N2>DR1350
191193_at	C08F8.2	0.388556	0.000837247	0.729515	0.408249	0.340745	0.664855	0.635426	N2>DR1350
180861_at	C08G9.2	0.229425	1.00308e-07	0.406045	0.157392	0.130115	-0.932815	-1.0729	N2<DR1350
183356_at	C09B8.3	0.478757	0.000362007	0.987616	-0.528073	-0.672706	-1.69863	-1.84964	N2<DR1350
184003_s_at	C09F12.1	0.527904	0.000282387	0.261537	1.14168	1.0886	0.431903	0.612756	N2<DR1350
182884_at	C09F12.2	0.283831	6.15628e-05	0.0547013	0.326375	0.247602	-0.38094	-0.137582	N2<DR1350
177549_s_at	C09F9.4	0.754366	1.1444e-05	0.643333	0.227367	0.255507	-1.40556	-1.54959	N2<DR1350
191979_at	C09G4.2	0.486762	0.000307389	0.688477	0.464426	0.483405	0.805532	0.874898	N2>DR1350
187971_at	C09G4.5	0.377602	0.000138681	0.747535	0.640556	0.698495	0.345178	0.372648	N2<DR1350
185875_at	C09H10.10	0.453585	0.000522738	0.983222	-0.867273	-1.00269	0.122901	-0.0201857	N2>DR1350
172296_x_at	C09H10.4	0.272437	0.000969789	0.0678518	-0.591816	-0.698207	-1.41132	-1.03575	N2<DR1350
188162_at	C09H5.2	0.827041	3.2895e-05	0.0528443	-0.571055	-0.423914	0.0531753	-0.0673502	N2>DR1350
189081_at	C10C5.5	0.0630132	0.000109356	0.272104	-1.50872	-2.16447	-0.359166	-0.551394	N2>DR1350
191950_at	C10F3.2	0.163326	1.5681e-06	0.302948	0.603144	0.534657	-1.19555	-1.61142	N2<DR1350
191877_at	C10F3.3	0.14608	0.000332896	0.974727	-1.21739	-1.09524	-0.770695	-0.653403	N2>DR1350
184602_at	C10H11.3	0.160149	0.000366375	0.681496	0.730574	0.461427	-0.130364	-0.283408	N2<DR1350
183134_at	C11D2.5	0.563462	0.000988139	0.931477	-0.871383	-0.787644	-0.248837	-0.186594	N2>DR1350
188103_s_at	C11D2.6	0.391932	1.20292e-05	0.723307	-0.692827	-0.648889	0.0562701	0.160093	N2>DR1350
172244_x_at	C11E4.5	0.137445	8.451e-05	0.704067	0.11659	0.0235608	-0.394057	-0.545375	N2<DR1350
182793_at	C11G10.1	0.273962	0.000222849	0.40911	0.220634	0.254017	-0.572634	-0.347626	N2<DR1350
193665_s_at	C11G6.4	0.732871	9.92714e-06	0.61505	-0.681276	-0.669515	0.0337488	-0.0270154	N2>DR1350
192762_at	C11H1.3	0.293155	0.000215997	0.0834787	0.292832	0.250495	-0.122147	0.0320728	N2<DR1350
177796_at	C11H1.5	0.891425	0.000772711	0.566698	0.88679	0.949027	0.494552	0.456068	N2<DR1350
192266_s_at	C12C8.1	0.489874	5.68248e-09	0.991339	2.2776	2.38028	-1.42413	-1.31821	N2<DR1350
193668_s_at	C12D12.2	0.11406	0.000120127	0.471934	1.35074	1.23614	1.63088	1.58471	N2>DR1350
184055_at	C12D5.5	0.36899	1.17072e-06	0.638792	0.0462851	0.0756876	-0.807302	-0.716104	N2<DR1350
194058_s_at	C12D8.10B	0.210333	7.37535e-07	0.50559	0.456596	0.539692	1.04137	1.06821	N2>DR1350
193792_s_at	C12D8.11	0.37178	0.000136322	0.805009	0.891114	0.962515	1.31108	1.35215	N2>DR1350
181438_at	C13A2.3	0.175237	0.000800088	0.738668	-0.576614	-0.377719	-1.54644	-1.22721	N2<DR1350
191912_at	C13B9.4	0.286796	0.000119023	0.645258	0.141244	0.257674	0.674929	0.72259	N2>DR1350
180960_at	C13C12.2	0.477434	0.000107971	0.481104	0.434479	0.43671	-2.27611	-1.75913	N2<DR1350
194072_at	C13C4.2	0.294671	0.000433391	0.23593	-0.0919436	0.0562862	0.341284	0.331407	N2>DR1350
194102_at	C13C4.3	0.034698	8.19949e-06	0.0837354	-0.82645	-0.531215	-0.0403777	-0.00339535	N2>DR1350
179282_at	C13C4.6	0.85987	0.000499784	0.0893151	-0.885434	-0.700697	-0.0886318	-0.311847	N2>DR1350
182801_at	C13D9.7	0.370701	5.60788e-05	0.855568	0.351924	0.213898	-0.609305	-0.701664	N2<DR1350
184321_at	C13F10.6	0.990487	0.000843782	0.966082	0.301898	0.300024	0.606719	0.610053	N2>DR1350
190232_s_at	C13G3.3A	0.785897	0.000102745	0.321393	0.534947	0.593484	1.14966	1.04874	N2>DR1350
187177_at	C13G5.2	0.310559	0.000288666	0.218956	-1.3181	-1.73255	-0.500214	-0.457099	N2>DR1350
178483_at	C14A4.1	0.471413	0.000802371	0.208326	0.876883	0.830528	1.16827	1.32898	N2>DR1350
187908_at	C14A4.2	0.0869398	0.000176654	0.555685	1.06871	0.994065	1.46975	1.32636	N2>DR1350
178508_at	C14A4.9	0.288127	3.72587e-07	0.869326	0.539676	0.432144	-1.11511	-1.26038	N2<DR1350
193800_at	C14A6.1	0.906069	0.000255283	0.681151	1.3947	1.35538	0.918288	0.940131	N2<DR1350
172748_x_at	C14A6.4	0.723766	0.00087067	0.454663	0.427505	0.448196	0.212136	0.155338	N2<DR1350
192784_at	C14B1.4	0.281936	0.000274821	0.0598736	0.557884	0.521256	0.697663	0.815801	N2>DR1350
178135_at	C14B1.8	0.0886187	7.17058e-08	0.969404	-0.585115	-0.503074	0.188577	0.267336	N2>DR1350
181935_s_at	C14C10.3	0.22567	7.13869e-05	0.417483	0.271741	0.411243	0.807397	0.836865	N2>DR1350
180508_s_at	C14C10.4	0.315369	4.78856e-05	0.339318	0.435373	0.431394	1.08042	0.929386	N2>DR1350
185758_at	C14C11.3	0.415707	3.47656e-05	0.711562	0.149993	0.18198	0.680079	0.763662	N2>DR1350
190097_s_at	C14F11.5	0.30724	0.00092012	0.745868	1.03966	1.14253	0.695323	0.74979	N2<DR1350
193712_s_at	C14F11.6	0.343661	5.78566e-09	0.570088	1.8565	1.90096	-0.955438	-0.783908	N2<DR1350
188969_at	C15A11.4	0.983846	0.000459256	0.839544	-0.855774	-0.869755	-1.29385	-1.27677	N2<DR1350
189700_at	C15B12.1	0.659273	0.000271516	0.442292	-0.0434483	-0.1363	0.348906	0.37461	N2>DR1350
192401_s_at	C15B12.5	0.360686	3.08481e-05	0.33976	-1.36615	-1.5555	-0.662147	-0.657795	N2>DR1350
177586_at	C15C6.1	0.800602	7.94722e-07	0.379553	0.544106	0.482015	-0.810045	-0.699481	N2<DR1350
192573_at	C15C8.2	0.400762	6.08736e-05	0.316949	0.0362481	0.0637299	-0.966894	-1.26535	N2<DR1350
190619_at	C15C8.3	0.269917	9.07541e-05	0.586563	1.02892	0.90798	1.48819	1.44547	N2>DR1350
183847_at	C15F1.1	0.285697	0.00021662	0.0940008	-0.811322	-0.874175	-0.439804	-0.186672	N2>DR1350
181480_at	C15F1.2	0.2271	1.64284e-06	0.288371	0.455286	0.836403	-1.30398	-1.27731	N2<DR1350
193115_s_at	C16A3.10	0.430606	7.56058e-05	0.447725	1.23238	1.08159	1.84445	1.84152	N2>DR1350
183166_at	C16A3.6	0.504104	0.000105334	0.476813	0.296219	0.405871	0.888833	0.885275	N2>DR1350
193221_s_at	C16C2.3	0.0799542	0.000414781	0.0487362	0.0961826	0.0823483	0.246633	0.434941	N2>DR1350
182108_at	C16D9.1	0.680696	1.47892e-05	0.707321	-1.38704	-1.27071	-0.00872618	-0.00334188	N2>DR1350
179723_at	C16D9.6	0.286527	2.28168e-05	0.894541	-1.19761	-1.06816	-0.088469	0.0762276	N2>DR1350
187959_s_at	C16E9.4	0.837174	0.000222149	0.048764	-0.158196	-0.276976	-0.646077	-0.50339	N2<DR1350
184450_at	C17B7.11	0.701283	4.96305e-06	0.862309	-1.73226	-1.68985	0.317514	0.429439	N2>DR1350
187712_at	C17F3.2	0.583279	0.000453202	0.532505	-1.34411	-1.54193	-0.527856	-0.514817	N2>DR1350
180378_at	C17F4.5	0.975627	0.000725034	0.88337	-0.494701	-0.523786	-1.81773	-1.77336	N2<DR1350
190032_s_at	C17G1.6	0.0700543	9.54866e-09	0.0224631	0.365228	0.28671	-2.51928	-1.99199	N2<DR1350
186610_s_at	C17G10.4A	0.407768	0.0004449	0.123596	-0.615479	-0.320146	0.231333	0.1349	N2>DR1350
185064_at	C17H11.2	0.227847	3.22607e-05	0.142952	-0.782671	-0.610183	-0.196015	-0.214754	N2>DR1350
184346_at	C17H12.1	0.796872	5.48194e-06	0.862939	0.441494	0.436399	1.06659	1.04082	N2>DR1350
186867_s_at	C17H12.13	0.601522	3.86422e-05	0.703747	0.484258	0.490991	0.833085	0.875335	N2>DR1350
192427_s_at	C18A3.6A	0.294271	0.000231183	0.0557765	0.827843	0.607486	1.09493	1.168	N2>DR1350
192984_at	C18A3.8	0.318664	0.000354742	0.608595	-0.208114	-0.283206	-0.970328	-1.19629	N2<DR1350
179959_at	C18B2.3	0.400953	4.15626e-05	0.0903859	0.912921	0.855202	1.25371	1.41006	N2>DR1350
176717_at	C18C4.9	0.372899	1.20354e-05	0.599366	-0.845112	-0.860649	-0.450202	-0.508555	N2>DR1350
191526_at	C18D1.2	0.768097	0.000150174	0.443421	-1.18144	-1.04801	-0.278269	-0.338438	N2>DR1350
190865_s_at	C18D11.2	0.0217491	3.63671e-05	0.152884	-0.505942	-0.418545	-0.0472265	0.258863	N2>DR1350
179369_s_at	C18D4.6	0.461886	3.83988e-05	0.124592	-1.12693	-0.997284	-0.613215	-0.662336	N2>DR1350
188630_at	C18E9.1	0.829306	0.000345777	0.635468	0.621704	0.594872	1.1632	1.23432	N2>DR1350
184867_s_at	C18F10.7	0.96133	9.01885e-05	0.475143	-0.197761	-0.136594	0.412501	0.358991	N2>DR1350
191147_at	C18G1.2	0.812252	2.29122e-05	0.186681	-0.15519	-0.0716516	0.554787	0.437031	N2>DR1350
183039_at	C18H9.3	0.43221	0.00038004	0.104683	-0.0944147	-0.255119	-0.559344	-0.49869	N2<DR1350
190256_s_at	C18H9.7	0.0117762	8.38596e-05	0.253021	-0.239263	-0.463216	0.064275	-0.0364602	N2>DR1350
193503_s_at	C23G10.4A	0.211792	0.000916031	0.429247	0.0759504	-0.00662215	1.01173	0.667042	N2>DR1350
190916_at	C23G10.6	0.00937497	0.000401396	0.251824	0.375735	-0.0991938	-0.627989	-1.64511	N2<DR1350
182261_at	C23H3.2	0.0379414	6.4515e-05	0.188461	0.97175	1.01778	0.574824	0.747479	N2<DR1350
179948_at	C23H3.5	0.714233	2.89484e-06	0.742924	0.288208	0.261361	0.706254	0.704765	N2>DR1350
187729_s_at	C23H3.7	0.605653	0.000634072	0.359244	0.116115	0.000750987	-1.57712	-1.17691	N2<DR1350
182085_at	C23H3.8	0.662026	7.60051e-06	0.836408	-0.151591	-0.137678	-0.751093	-0.712496	N2<DR1350
182086_s_at	C23H3.8	0.864188	3.29497e-06	0.192058	0.285314	0.430007	-0.610618	-0.723391	N2<DR1350
181963_at	C23H3.9	0.219607	0.000105536	0.827542	-0.182615	-0.0128687	-1.30081	-1.06201	N2<DR1350
186135_at	C24A11.5	0.444383	0.000916349	0.20389	-1.4524	-1.3132	-2.34868	-2.87465	N2<DR1350
192843_at	C24A11.9	0.801191	0.00017299	0.0882154	0.300818	0.219545	0.525146	0.631596	N2>DR1350
188136_at	C24B5.2	0.177153	0.000108973	0.778156	-0.139789	-0.0581901	0.197625	0.252376	N2>DR1350
188066_at	C24B5.3	0.429665	9.76603e-06	0.965214	0.652238	0.720558	-0.203852	-0.127717	N2<DR1350
185237_s_at	C24D10.6	0.61398	0.000211446	0.325255	0.932908	0.831938	1.27583	1.30942	N2>DR1350
178643_s_at	C24F3.4	0.228757	0.000590597	0.810705	0.812838	0.7642	1.07652	1.00507	N2>DR1350
181197_at	C24G6.3	0.701368	0.000696773	0.780621	0.0412187	0.0476173	0.336315	0.376387	N2>DR1350
172967_x_at	C25A1.11	0.244013	0.000718271	0.567144	0.227839	0.354376	0.631012	0.676102	N2>DR1350
193032_s_at	C25A1.5	0.0967254	0.000122184	0.0506261	0.600473	0.581002	0.816328	1.01156	N2>DR1350
191626_s_at	C25B8.4	0.498435	4.39528e-06	0.491461	0.373387	0.370845	-2.10906	-1.80401	N2<DR1350
191153_at	C25B8.5	0.782262	0.000649372	0.305345	-0.543794	-0.617749	-1.13697	-1.01077	N2<DR1350
180497_at	C25B8.6	0.795375	0.000795156	0.933491	-0.414598	-0.397096	0.0797766	0.11384	N2>DR1350
189763_at	C25D7.7	0.611233	0.000903722	0.22573	-0.687256	-0.815094	-0.0656627	0.234727	N2>DR1350
186880_at	C25E10.10	0.0744914	0.000331971	0.0733477	-0.211784	-0.212336	-0.657381	-0.429485	N2<DR1350
190708_at	C25F6.4	0.960478	0.000448789	0.751429	-0.282891	-0.259578	-0.736357	-0.768284	N2<DR1350
178849_at	C25F9.1	0.449867	3.27687e-05	0.597524	-2.02582	-2.41555	0.228422	0.157465	N2>DR1350
178721_at	C25F9.4	0.0882876	0.00019293	0.0986633	-1.61253	-2.49123	-0.549511	-0.566151	N2>DR1350
178755_s_at	C25F9.5	0.243625	7.67374e-06	0.293992	-1.75362	-2.23385	0.0636534	0.0362983	N2>DR1350
178917_at	C25F9.9	0.322957	2.75972e-06	0.10404	-2.67296	-3.14226	-1.08406	-0.957203	N2>DR1350
181691_at	C25H3.4	0.563792	0.00064973	0.156096	-0.280141	-0.144907	0.154132	0.0940249	N2>DR1350
181798_at	C25H3.8	0.158605	7.90934e-06	0.467016	-0.0759789	-0.115904	0.471986	0.354991	N2>DR1350
180439_at	C26B9.3	0.983736	6.3744e-07	0.504796	1.24769	1.30863	0.0458176	-0.0189059	N2<DR1350
188055_at	C26C6.7	0.00376852	3.80331e-05	0.544177	-1.91959	-1.53004	-1.18606	-0.902242	N2>DR1350
192489_s_at	C26E6.4	0.275933	2.09616e-05	0.128816	0.67302	0.697896	1.17341	1.03755	N2>DR1350
189264_s_at	C26F1.2	0.559618	0.000121283	0.915741	-1.06202	-0.949252	0.0431691	0.121634	N2>DR1350
172910_at	C26F1.9	0.963385	0.000509845	0.269726	2.38265	2.32662	2.59991	2.66059	N2>DR1350
185445_s_at	C27A12.6	0.572481	1.64689e-05	0.795825	-0.68108	-0.736143	-0.109981	-0.130624	N2>DR1350
192574_s_at	C27C12.2	0.619535	6.476e-05	0.692462	-0.840477	-0.831786	-0.254823	-0.179049	N2>DR1350
172191_x_at	C27C7.2	0.174008	1.24319e-05	0.146863	-0.269487	-0.299469	-3.18478	-2.37146	N2<DR1350
192641_s_at	C27C7.3	0.145428	5.42823e-05	0.14714	0.328231	0.326424	-1.09543	-1.83964	N2<DR1350
192480_s_at	C27H5.5	0.863248	0.000867454	0.959013	-0.143353	-0.159572	-0.806335	-0.83633	N2<DR1350
176157_at	C27H5.7	0.279346	0.000239579	0.307459	-1.62897	-1.30375	-0.56483	-0.554656	N2>DR1350
187810_at	C27H5.8	0.780192	0.000398681	0.187878	0.0030201	-0.113831	0.447043	0.622493	N2>DR1350
192977_s_at	C27H6.2	0.225024	0.000553326	0.874956	0.446368	0.319476	1.07331	0.910637	N2>DR1350
185803_at	C28C12.4	0.589167	2.1019e-08	0.972437	0.936485	0.89899	-0.429388	-0.462414	N2<DR1350
188173_s_at	C28C12.9	0.302035	0.00012175	0.355382	-0.208381	-0.327768	0.131987	0.124982	N2>DR1350
194112_at	C28D4.1	0.0177589	5.56738e-07	0.302252	0.647981	0.803103	1.2342	1.30541	N2>DR1350
191748_at	C28G1.1	0.951099	0.000196778	0.647868	-0.874675	-0.908962	-0.375754	-0.330913	N2>DR1350
187205_s_at	C28H8.9	0.965162	0.000173102	0.992182	0.35366	0.351971	0.672088	0.669422	N2>DR1350
174294_at	C29800_rc	0.437253	1.11598e-06	0.291527	0.723009	0.771484	-1.1344	-1.43725	N2<DR1350
189271_s_at	C29A12.4	0.4961	0.00069699	0.828366	0.333161	0.292946	0.790443	0.713385	N2>DR1350
177024_at	C29E4.1	0.584083	0.000248284	0.787789	0.67892	0.591535	-1.10526	-1.35925	N2<DR1350
187745_at	C29E4.3	0.332577	0.000422662	0.850171	0.230933	0.149696	0.599754	0.544365	N2>DR1350
175951_s_at	C29E4.5	0.145555	0.000800936	0.475442	0.0513996	0.0149505	0.303394	0.20374	N2>DR1350
176059_at	C29E4.9	0.495454	0.00012897	0.93546	-1.29	-1.19726	-0.482081	-0.408768	N2>DR1350
193058_at	C29E6.1	0.386639	6.43195e-06	0.154025	0.790877	0.856321	-0.0835189	-0.330853	N2<DR1350
177487_at	C29F3.7	0.00249435	0.000382735	0.0757872	0.52303	0.122438	-0.141844	-1.25389	N2<DR1350
183630_at	C29F9.3	0.00196493	1.12108e-05	0.766893	-0.58288	-0.75467	-0.177029	-0.373866	N2>DR1350
192374_s_at	C29F9.7	0.882785	0.000383112	0.406354	0.873449	0.803287	0.414698	0.464095	N2<DR1350
190915_at	C29H12.1	0.378027	0.000145943	0.674467	-0.358976	-0.270727	0.103846	0.135905	N2>DR1350
186257_s_at	C29H12.2	0.242836	0.000854198	0.65352	1.43525	1.3819	1.11957	1.00363	N2<DR1350
171895_s_at	C30399_rc	0.577808	0.00030252	0.447505	1.82578	1.86592	0.85984	0.606695	N2<DR1350
173886_at	C30483_rc	0.405614	0.000749789	0.612916	0.172617	0.154123	-0.0772771	-0.151157	N2<DR1350
174254_at	C30722_rc	0.285659	6.14861e-09	0.809886	1.67304	1.61766	0.116467	0.0303348	N2<DR1350
174178_at	C30850_rc	0.181509	5.6904e-05	0.230196	-0.11679	-0.160568	-1.82196	-2.5566	N2<DR1350
174410_at	C30904_rc	0.205297	0.00042223	0.685738	0.262863	0.0462606	-0.944157	-1.35035	N2<DR1350
187875_s_at	C30A5.7B	0.855292	0.000333902	0.769241	0.104624	0.0718503	0.482275	0.489949	N2>DR1350
187979_at	C30C11.2	0.414459	0.000179235	0.745931	2.11817	2.1421	1.80463	1.85913	N2<DR1350
176607_s_at	C30C11.4	0.463963	9.49848e-05	0.184746	2.35657	2.42846	1.75376	1.5198	N2<DR1350
176410_at	C30F12.5	0.990249	0.000422377	0.0670693	1.32855	1.42279	1.16727	1.07415	N2<DR1350
177070_s_at	C30F8.2	0.849177	0.000211037	0.28215	1.62377	1.57814	1.87359	1.93795	N2>DR1350
190541_at	C30G12.2	0.773393	1.78141e-05	0.103618	0.553065	0.225728	-1.7628	-1.30872	N2<DR1350
193066_s_at	C30G4.3	0.686661	9.72588e-05	0.0537397	-0.212547	-0.130182	0.208271	0.0884762	N2>DR1350
189179_at	C30G7.1	0.63415	0.000187571	0.697473	-0.951931	-0.940227	-0.172531	-0.0578272	N2>DR1350
193454_at	C30H6.6	0.758261	0.000545852	0.655326	-1.12854	-1.22913	-0.475337	-0.456683	N2>DR1350
193935_at	C30H6.7	0.792453	0.000500665	0.131746	1.52717	1.4683	1.692	1.77365	N2>DR1350
183541_at	C30H7.1	0.615816	0.000646693	0.688279	-0.4588	-0.441214	0.368699	0.524482	N2>DR1350
171771_x_at	C31254_rc	0.986527	0.000534696	0.626202	1.34915	1.29363	0.706281	0.758104	N2<DR1350
171742_x_at	C31412_rc	0.891759	3.19377e-05	0.721596	-0.100357	-0.152663	-0.995656	-0.972185	N2<DR1350
173004_s_at	C31422_rc	0.577132	4.96737e-06	0.498749	0.343174	0.373845	-2.07294	-2.38354	N2<DR1350
173007_s_at	C31512_rc	0.630713	0.000658102	0.156453	0.91606	0.826126	1.23892	1.41331	N2>DR1350
174334_at	C31536_rc	0.340713	1.78873e-05	0.329789	0.612542	0.611732	0.281191	0.348593	N2<DR1350
174330_at	C31805_rc	0.507711	0.000216243	0.452326	0.756748	0.643683	0.211085	0.218448	N2<DR1350
191647_at	C31B8.13	0.342881	8.801e-05	0.0197346	-0.681362	-0.864457	-1.66158	-1.28387	N2<DR1350
190446_s_at	C31H2.2	0.327163	6.98507e-07	0.0895364	1.36579	1.53477	-0.910543	-1.47685	N2<DR1350
174131_s_at	C32090_rc	0.0173476	1.09786e-05	0.00245577	-1.603	-2.74877	-0.773124	-0.561139	N2>DR1350
174256_at	C32145_rc	0.498877	0.00075983	0.741409	-0.207286	0.0443074	-1.38705	-1.2992	N2<DR1350
174360_at	C32640_rc	0.600311	1.28276e-05	0.18886	0.246037	0.171414	-0.66676	-0.500748	N2<DR1350
176668_at	C32B5.1	0.0315737	7.81433e-05	0.831558	-0.465407	-0.584536	-0.163268	-0.263833	N2>DR1350
187355_at	C32D5.1	0.875981	0.000110041	0.968225	-0.705974	-0.687949	-0.076299	-0.0655997	N2>DR1350
187637_at	C32D5.10	0.3165	0.000884326	0.434903	-0.30889	-0.439828	-0.00975542	-0.0268263	N2>DR1350
186067_s_at	C32D5.11	0.986859	0.000616644	0.370686	0.130086	0.234262	0.844507	0.73653	N2>DR1350
186250_s_at	C32D5.12	0.415752	4.98855e-09	0.500218	1.22854	1.23851	-0.526803	-0.424369	N2<DR1350
188536_s_at	C32D5.9	0.238196	0.000670408	0.820359	1.81783	1.88381	2.14357	2.23933	N2>DR1350
172151_x_at	C32E8.10B	0.915681	0.000438919	0.076136	0.0295824	0.234216	-0.322769	-0.506557	N2<DR1350
176649_s_at	C32E8.10C	0.378786	2.9299e-06	0.0812334	-0.397342	-0.335717	-0.949598	-1.11928	N2<DR1350
172152_x_at	C32E8.10F	0.856249	0.000982766	0.288473	-0.139807	-0.00575237	-0.536533	-0.632703	N2<DR1350
186010_at	C32E8.11	0.157604	2.42671e-05	0.743443	0.0425939	-0.0376433	0.395015	0.343429	N2>DR1350
180091_at	C32E8.3	0.0403005	0.000430135	0.0529624	0.84995	0.856728	0.984636	1.16713	N2>DR1350
188102_s_at	C32E8.8	0.679716	9.18887e-05	0.603281	0.258421	0.122032	-0.83172	-0.815873	N2<DR1350
188392_s_at	C32F10.2	0.204834	0.000951374	0.680083	0.674365	0.761065	0.451218	0.496891	N2<DR1350
191161_at	C32F10.8	0.0694063	1.4914e-06	0.00996421	1.50764	1.29883	1.86092	1.90925	N2>DR1350
191162_s_at	C32F10.8	0.470488	9.86335e-05	0.225638	1.72029	1.65071	1.91594	1.9346	N2>DR1350
180909_at	C32H11.4	0.00980137	5.89382e-06	0.988087	-0.554626	-0.951911	0.691014	0.290078	N2>DR1350
174366_s_at	C33009_rc	0.433094	2.5694e-05	0.018002	0.317243	0.159259	-0.165076	-0.0758905	N2<DR1350
174273_at	C33643_rc	0.568414	1.38365e-06	0.80526	0.36434	0.412779	-1.48273	-1.36166	N2<DR1350
180914_at	C33A12.2	0.455509	0.00035652	0.237908	0.558751	0.514729	0.974242	1.15879	N2>DR1350
177776_at	C33D3.3	0.514631	1.12969e-06	0.836946	0.0130097	-0.0272833	-1.08936	-1.16618	N2<DR1350
192247_at	C33D9.1	0.401956	0.000142725	0.577544	-0.777348	-0.589938	0.162075	0.201015	N2>DR1350
190253_at	C33G8.10	0.327403	0.000323491	0.162713	-1.2835	-1.08245	-0.696308	-0.734831	N2>DR1350
186128_at	C33H5.11	0.422004	4.35771e-05	0.835984	0.181577	0.225581	0.723543	0.797314	N2>DR1350
192183_s_at	C33H5.12	0.141884	0.000914884	0.075475	1.37726	1.22256	1.07575	1.09313	N2<DR1350
191717_s_at	C33H5.18	0.701466	9.38861e-05	0.688828	0.952916	0.952032	1.28667	1.32674	N2>DR1350
182809_at	C33H5.6	0.423653	3.8776e-06	0.946992	-0.648972	-0.705658	0.0368344	-0.0113212	N2>DR1350
183420_at	C33H5.8	0.552039	9.94283e-05	0.196995	0.430076	0.472358	0.888809	0.779785	N2>DR1350
183897_s_at	C33H5.9	0.454977	0.000153408	0.770478	0.747016	0.792586	1.04036	1.06063	N2>DR1350
173025_s_at	C34328_rc	0.860161	1.424e-07	0.0619258	0.168929	0.255424	-0.378505	-0.451613	N2<DR1350
173000_s_at	C34559_rc	0.031579	6.12897e-05	0.868076	0.166711	-0.0324262	0.702477	0.527981	N2>DR1350
171863_x_at	C34858_rc	0.876579	0.000106947	0.807634	0.217632	0.211854	-0.244423	-0.218357	N2<DR1350
183071_at	C34B2.9	0.817555	0.000983665	0.331612	0.0635729	-0.0159208	-0.545137	-0.417968	N2<DR1350
189667_at	C34B7.3	0.233446	8.22474e-05	0.208652	-0.23803	-0.24245	-0.726682	-0.577273	N2<DR1350
187219_at	C34C12.6	0.555245	1.43146e-05	0.575988	0.982794	0.985454	0.176534	0.274109	N2<DR1350
190146_s_at	C34C6.4	0.512745	1.79903e-05	0.197336	0.475051	0.513688	1.03453	0.922499	N2>DR1350
193685_at	C34C6.5	0.49911	9.54716e-06	0.0871934	-0.232814	-0.110915	0.308312	0.251382	N2>DR1350
190729_at	C34C6.6	0.0279892	9.89187e-05	0.368971	0.293367	0.374899	0.585159	0.756603	N2>DR1350
177976_at	C34D1.4	0.215728	0.00042182	0.359896	-0.646731	-0.615881	-0.250376	-0.0589199	N2>DR1350
181291_at	C34D4.4	0.653063	0.000555285	0.470782	0.838228	0.819728	0.43745	0.515492	N2<DR1350
187601_at	C34E10.2	0.539519	0.000529669	0.657421	0.400688	0.385103	0.921517	0.826364	N2>DR1350
187592_s_at	C34E10.4	0.331341	0.000560351	0.568177	-0.98432	-0.776392	-0.203887	-0.147872	N2>DR1350
187590_at	C34E10.5	0.583944	0.000219009	0.898601	-0.412755	-0.363971	0.278937	0.356951	N2>DR1350
193974_s_at	C34F6.1	0.780165	2.87054e-06	0.592713	0.619193	0.658757	-1.00101	-1.12569	N2<DR1350
178821_at	C34F6.4	0.343814	0.00030357	0.445042	-0.677557	-0.487472	0.0431475	0.0644614	N2>DR1350
190606_at	C34G6.5	0.78709	0.000154428	0.488805	-0.13489	-0.162195	-0.588612	-0.527123	N2<DR1350
183775_at	C34G6.6	0.038028	1.10549e-08	0.0165263	2.10838	2.16098	0.103635	-0.432421	N2<DR1350
174255_s_at	C35341_rc	0.27782	4.64002e-05	0.208435	0.128822	0.153673	-0.671454	-0.980197	N2<DR1350
174176_at	C35512_rc	0.302805	0.000452989	0.571872	1.12275	0.942197	0.450783	0.396113	N2<DR1350
171793_x_at	C35942_rc	0.193327	0.000329278	0.452782	0.483163	0.311806	-0.0421538	-0.091099	N2<DR1350
184813_at	C35A11.2	0.717502	1.52213e-06	0.95102	-0.393381	-0.452353	-2.09074	-2.13265	N2<DR1350
189773_s_at	C35A11.4	0.319462	0.00035057	0.0691737	-0.152033	-0.357901	-0.675011	-0.607481	N2<DR1350
186998_at	C35A5.5	0.52958	1.07303e-06	0.504047	-0.322243	-0.217381	-1.28355	-1.28684	N2<DR1350
179035_s_at	C35A5.8	0.419289	0.00069071	0.609554	0.764757	0.865402	1.19238	1.21567	N2>DR1350
178461_at	C35A5.9	0.0391335	2.08991e-05	0.052798	-1.38041	-0.88642	-0.219564	-0.199539	N2>DR1350
189780_at	C35B8.2	0.864138	0.000320559	0.644853	-0.396682	-0.342947	0.135026	0.110259	N2>DR1350
186544_s_at	C35D10.10	0.868314	0.000808964	0.10267	0.966491	0.884669	1.13154	1.23013	N2>DR1350
186702_at	C35D10.12	0.83802	0.000382119	0.41896	-0.449508	-0.572154	0.127189	0.201114	N2>DR1350
180598_s_at	C35E7.2	0.666913	0.000269703	0.869537	-0.472078	-0.410207	0.163765	0.191586	N2>DR1350
174364_at	C36060_rc	0.278061	1.67474e-05	0.655017	0.284866	0.230423	1.0309	0.904258	N2>DR1350
174463_s_at	C36183_rc	0.206621	4.48141e-05	0.0384968	0.0240705	-0.154446	-0.460506	-0.409507	N2<DR1350
174198_at	C36380_rc	0.163288	0.000207969	0.629878	0.601151	0.547361	0.294064	0.188161	N2<DR1350
174251_s_at	C36557_rc	0.0458899	1.71887e-07	0.140845	1.01188	0.960698	-0.045013	-0.326387	N2<DR1350
174232_at	C36598_rc	0.7746	0.000210081	0.463509	0.148311	0.206007	-0.15616	-0.181793	N2<DR1350
174320_at	C36715_rc	0.798437	1.40865e-06	0.975882	1.14197	1.15107	0.644882	0.656429	N2<DR1350
174226_at	C36743_rc	0.151701	0.000124015	0.543587	0.982747	1.08735	0.687175	0.731977	N2<DR1350
174323_at	C36866_rc	0.370678	0.000586616	0.730789	0.486886	0.417512	-0.113607	-0.266493	N2<DR1350
186636_s_at	C36E8.1	0.462771	0.00022433	0.744011	0.501706	0.460355	0.725245	0.709099	N2>DR1350
189594_at	C36F7.1	0.900802	0.000108016	0.652685	-0.115149	-0.0815198	0.630391	0.571215	N2>DR1350
174402_at	C37137_rc	0.0467812	2.12435e-05	0.245017	-0.0291124	0.0162739	-0.447669	-0.298177	N2<DR1350
171749_x_at	C37278_rc	0.977703	6.28679e-06	0.169132	0.75144	0.596591	-0.493621	-0.332749	N2<DR1350
173003_s_at	C37916_rc	0.551475	0.000669761	0.270438	-0.583257	-0.36308	0.215938	0.147375	N2>DR1350
172807_x_at	C37A2.7	0.976939	0.0006434	0.0336674	2.64608	2.60049	2.69733	2.744	N2>DR1350
193164_at	C37E2.2	0.395238	1.08601e-06	0.585877	0.508681	0.527869	-0.285144	-0.200098	N2<DR1350
181308_s_at	C37H5.9	0.689842	0.000229214	0.857615	-0.7761	-0.826455	-0.260993	-0.280203	N2>DR1350
174415_at	C38097_rc	0.605061	6.08745e-08	0.170014	1.68095	1.59872	0.856642	0.895611	N2<DR1350
174120_at	C38491_rc	0.842842	0.000141929	0.7361	0.924544	0.93004	0.67976	0.658652	N2<DR1350
171847_s_at	C38618_rc	0.539237	1.16983e-07	0.683056	1.88678	1.84988	-1.00313	-1.18353	N2<DR1350
174164_at	C38983_rc	0.0237985	1.84134e-06	0.143274	0.716121	0.922151	0.219602	0.273868	N2<DR1350
189148_at	C38C3.4	0.209421	2.12004e-05	0.86693	-0.248675	-0.144921	0.50546	0.639336	N2>DR1350
192015_s_at	C38C3.5A	0.85555	0.000769018	0.307315	0.85942	0.741557	1.24341	1.32661	N2>DR1350
179686_at	C38C6.6	0.897036	5.21961e-08	0.740216	0.526432	0.569161	-1.17917	-1.19796	N2<DR1350
188816_s_at	C38D4.5	0.979872	0.000328224	0.86377	-0.1115	-0.132156	0.479008	0.494372	N2>DR1350
190492_at	C38H2.1	0.504448	3.17409e-05	0.857831	-0.531739	-0.487713	0.168755	0.244481	N2>DR1350
184891_at	C39D10.5	0.744424	0.000373579	0.700899	-1.17492	-1.1851	-0.25689	-0.133492	N2>DR1350
189498_s_at	C39E6.3	0.112373	0.000319212	0.574241	-0.84775	-1.03557	-0.417574	-0.512527	N2>DR1350
192859_at	C39E9.10	0.517215	2.32814e-06	0.0768532	0.362595	0.192948	-0.508404	-0.423655	N2<DR1350
192404_at	C39E9.2	0.0897912	0.000150107	0.252648	-0.455842	-0.529397	0.383448	0.0495795	N2>DR1350
188331_s_at	C39E9.3	0.919363	2.5061e-06	0.158907	-0.311199	-0.58695	-2.84408	-2.52857	N2<DR1350
182972_at	C39F7.5	0.917937	0.000211662	0.785313	-1.245	-1.19877	-0.450334	-0.471227	N2>DR1350
194203_x_at	C40277	0.348574	9.70929e-08	0.162559	2.03081	2.12384	-0.775371	-1.20986	N2<DR1350
173530_at	C40730	0.142583	3.35839e-05	0.756741	0.367447	0.472164	-0.061582	0.00864511	N2<DR1350
184539_at	C40A11.1	0.860523	0.000632256	0.508667	-1.37014	-1.52097	-0.55375	-0.465605	N2>DR1350
172888_x_at	C40D2.2	0.300677	0.000243089	0.477867	-0.299951	-0.268707	0.17611	0.335878	N2>DR1350
191698_at	C40H1.4	0.750418	3.76918e-05	0.565383	0.792198	0.756175	-0.375795	-0.252016	N2<DR1350
187005_at	C41C4.1	0.768628	0.000129983	0.413468	-0.783054	-0.859038	-0.392698	-0.356349	N2>DR1350
191178_s_at	C41C4.4	0.00198727	0.000130976	0.286418	0.0397121	0.155959	0.236988	0.432185	N2>DR1350
193711_s_at	C41C4.5	0.990683	0.000287921	0.817927	-0.777451	-0.75003	-0.0816381	-0.106416	N2>DR1350
185383_at	C41D11.3	0.00189152	8.34088e-08	0.0369396	-0.18583	0.0633418	0.548416	0.620695	N2>DR1350
190125_s_at	C41D11.7	0.0820461	0.000873133	0.0604007	-1.67909	-1.02229	-0.524382	-0.555397	N2>DR1350
191694_at	C41G11.4	0.353916	0.000328784	0.0711632	-0.74081	-0.958964	-0.462698	-0.384687	N2>DR1350
192527_s_at	C41G7.1	0.147749	0.000689461	0.316671	0.0948154	0.120503	0.300467	0.428849	N2>DR1350
180644_at	C42D4.1	0.993532	4.61192e-05	0.173191	0.371284	0.513265	1.26213	1.12173	N2>DR1350
193901_s_at	C42D4.8	0.399261	1.25982e-05	0.880874	0.643631	0.623071	0.913003	0.883794	N2>DR1350
188074_at	C42D8.3	0.0245495	1.57952e-05	0.0614129	-1.33183	-0.843656	-0.207514	-0.149272	N2>DR1350
188527_s_at	C42D8.5	0.721656	1.05053e-06	0.230713	0.873978	0.968533	-0.335783	-0.505533	N2<DR1350
173494_s_at	C43234	0.361829	1.49371e-08	0.870248	0.357103	0.396966	-0.785544	-0.72884	N2<DR1350
186825_at	C43E11.11	0.578043	0.000545913	0.778158	0.41143	0.458733	0.728197	0.743854	N2>DR1350
190401_s_at	C43E11.4	0.509229	0.000447968	0.335131	0.430875	0.310906	0.758481	0.781876	N2>DR1350
184745_at	C43E11.9	0.142222	0.000438974	0.842781	0.389676	0.19258	0.983877	0.83085	N2>DR1350
179028_at	C43F9.5	0.0342869	0.000398844	0.0357287	-1.00533	-1.58859	-0.626531	-0.629575	N2>DR1350
181543_at	C43G2.1	0.439163	3.14275e-05	0.34246	0.43829	0.451339	1.06593	0.943956	N2>DR1350
182164_s_at	C43H6.4	0.140226	5.07148e-05	0.588975	-0.336374	-0.289476	-0.0189296	0.0771037	N2>DR1350
173893_at	C44132	0.27538	0.000578649	0.843001	1.72223	1.66269	1.39631	1.31154	N2<DR1350
187644_at	C44B7.11	0.750868	0.000741084	0.46198	-0.0125962	0.03073	0.578647	0.471176	N2>DR1350
193682_s_at	C44C1.4	0.706446	1.26638e-06	0.0953707	-0.013751	0.0234779	0.352232	0.295625	N2>DR1350
187180_at	C44C1.5	0.0767449	0.000159794	0.0993986	0.378574	-0.0441419	0.898786	0.880608	N2>DR1350
192716_at	C44C10.4	0.970904	0.000136859	0.173889	-1.15017	-0.99178	-0.246686	-0.413267	N2>DR1350
192215_s_at	C44C11.1	0.512444	7.99657e-07	0.309567	-0.330762	-0.441324	0.453828	0.478777	N2>DR1350
185117_at	C44E12.1	0.0221301	1.14414e-07	0.536612	1.16115	1.2967	0.502678	0.587882	N2<DR1350
190130_at	C44E4.4	0.0371129	6.53805e-05	0.385384	0.434356	0.334087	0.972853	0.755969	N2>DR1350
193920_at	C44F1.5	0.401176	0.000255377	0.845093	-0.301312	-0.205128	0.265711	0.326224	N2>DR1350
193319_at	C44H4.2	0.435206	1.31756e-05	0.862617	1.07908	1.26255	-1.66255	-1.37706	N2<DR1350
193344_at	C44H4.3	0.365204	7.42105e-05	0.126983	1.72255	1.93898	0.0550787	-0.720557	N2<DR1350
177921_at	C44H4.4	0.536587	5.27439e-05	0.90512	-0.382137	-0.462953	0.424189	0.369243	N2>DR1350
173602_at	C45319	0.540999	8.73118e-06	0.965685	1.02306	1.10074	-0.285312	-0.196026	N2<DR1350
174070_at	C45390	0.637678	7.26902e-06	0.57575	1.34181	1.34806	0.700845	0.629416	N2<DR1350
173533_at	C45619	0.0687567	0.000412028	0.305616	-0.127898	0.0418558	0.2375	0.290997	N2>DR1350
190464_at	C45B11.2	0.519479	0.000203895	0.725873	0.925903	0.852896	0.448042	0.426179	N2<DR1350
190311_s_at	C45B11.3	6.79084e-05	4.40595e-09	0.0117035	0.910083	1.0422	1.62963	1.96281	N2>DR1350
176680_at	C45B2.2	0.833577	5.78431e-05	0.451984	0.798367	0.719266	-0.371672	-0.232686	N2<DR1350
189510_at	C45B2.4	0.88393	0.000650102	0.0903341	-0.509319	-0.660882	-0.256084	-0.126524	N2>DR1350
188648_at	C45B2.5	0.0958324	1.08523e-08	0.328558	-0.330922	-0.305974	0.335378	0.421633	N2>DR1350
180485_s_at	C45B2.7	0.10125	4.56384e-09	0.0266539	1.22032	1.29058	-0.717678	-1.09094	N2<DR1350
193768_at	C45E1.1	0.148653	0.000240462	0.676008	0.0843106	0.215655	0.517638	0.592921	N2>DR1350
183122_at	C45E5.1	0.466507	0.000109423	0.302125	0.374716	0.340243	-0.45366	-0.263429	N2<DR1350
180879_at	C45G3.2A	0.381294	3.57836e-06	0.138246	-1.18068	-1.24812	-0.284327	-0.0433379	N2>DR1350
181483_at	C45G3.2B	0.509699	0.000603812	0.84742	-2.04593	-2.26817	-0.731156	-0.853999	N2>DR1350
181484_s_at	C45G3.2B	0.701128	0.00047221	0.416382	-0.28236	-0.323501	0.148635	0.261083	N2>DR1350
180954_at	C45G7.5	0.81829	2.51517e-05	0.753652	0.71914	0.881295	-1.67684	-1.70204	N2<DR1350
181015_at	C45G7.6	0.986916	1.92322e-06	0.230015	-0.64779	-0.444725	-2.36943	-2.57785	N2<DR1350
187733_s_at	C45G9.11	0.738101	0.000102367	0.121315	-0.515872	-0.650729	0.00565268	0.207845	N2>DR1350
187379_at	C45G9.2	0.694788	1.07222e-05	0.805065	-0.779384	-0.738074	-0.15869	-0.149221	N2>DR1350
173606_s_at	C46445	0.340897	2.59173e-05	0.182838	2.01781	2.00055	2.29419	2.38985	N2>DR1350
174050_s_at	C46803	0.124076	0.00024013	0.837027	-0.589838	-0.790843	0.275695	0.0179536	N2>DR1350
189560_at	C46C2.2	0.487201	4.45877e-06	0.484539	1.09349	1.0933	1.52472	1.58673	N2>DR1350
192363_at	C46F4.2	0.972804	4.66825e-06	0.316623	0.272808	0.347841	1.13702	1.05688	N2>DR1350
184037_at	C46F9.1	0.610308	0.000242007	0.353032	-3.07654	-2.69226	-1.23907	-1.35455	N2>DR1350
183171_at	C46F9.3	0.776751	0.000889787	0.347993	-2.27439	-2.64508	-1.08528	-0.883129	N2>DR1350
187109_s_at	C46H11.11	0.122378	0.000208597	0.588729	-0.890989	-0.721653	-0.37603	-0.289968	N2>DR1350
176895_s_at	C46H11.4	0.499049	0.000139954	0.258225	-0.198762	0.00836984	0.662201	0.607419	N2>DR1350
176909_s_at	C46H11.5	0.588849	0.00018631	0.0627027	-0.285775	-0.466006	0.00192984	0.107655	N2>DR1350
184255_at	C46H11.8	0.0324245	2.63949e-05	0.753647	-0.503017	-0.632649	-0.976491	-1.1434	N2<DR1350
173913_s_at	C47182	0.993561	6.68202e-05	0.509668	0.819989	0.855872	1.25308	1.21632	N2>DR1350
171831_x_at	C47193_rc	0.915731	2.06312e-05	0.389365	0.630241	0.536462	-0.269498	-0.195813	N2<DR1350
173798_at	C47810	0.906152	9.47399e-05	0.561474	0.400157	0.430072	-0.00581777	-0.050772	N2<DR1350
190200_at	C47A10.5	0.554925	0.000916146	0.540781	-1.43196	-1.43571	-0.693148	-0.485869	N2>DR1350
193814_at	C47B2.5	0.043015	0.000455168	0.525099	0.820412	0.614399	1.15857	1.04183	N2>DR1350
178813_at	C47B2.8	0.000801949	6.40215e-07	0.00386017	-0.136522	-0.0877172	0.270013	0.644379	N2>DR1350
192590_at	C47D12.7	0.114763	0.000390565	0.977519	-0.972998	-0.871858	-0.643406	-0.545535	N2>DR1350
182249_at	C47D2.1	0.0235843	2.55707e-07	0.00808731	-0.294277	-0.6714	0.444199	0.486779	N2>DR1350
192157_at	C47E12.8	0.8331	3.01158e-05	0.337527	0.991849	0.940028	0.38208	0.462022	N2<DR1350
178386_s_at	C47E8.4	0.204259	8.49637e-06	0.952714	1.25319	1.38008	0.379588	0.495722	N2<DR1350
179676_s_at	C47G2.4	0.369454	4.1179e-05	0.390759	0.280549	0.282751	0.641353	0.735019	N2>DR1350
173720_at	C48383	0.658117	0.000635384	0.936015	0.54645	0.476406	-0.444972	-0.545827	N2<DR1350
171796_x_at	C48780	0.324392	3.50881e-06	0.842301	0.436571	0.247879	-1.28452	-1.41144	N2<DR1350
194235_x_at	C48813	0.441406	0.000495872	0.600763	0.67463	0.566739	0.183293	0.162176	N2<DR1350
189831_at	C48A7.2	0.168215	0.000579671	0.499608	0.374666	0.280397	1.09779	0.838545	N2>DR1350
188662_at	C48B4.2	0.230233	0.000557229	0.850077	0.0911775	0.0251885	-0.227542	-0.316882	N2<DR1350
183198_at	C48C5.2	0.758816	5.94296e-05	0.123918	-0.876386	-1.03941	-0.400606	-0.288442	N2>DR1350
191836_at	C48D1.1	0.689772	0.000761763	0.567876	-0.928382	-1.08168	-0.219683	-0.192097	N2>DR1350
194121_s_at	C48D5.1	0.407958	0.000220183	0.710396	-0.424629	-0.554225	0.190025	0.139709	N2>DR1350
194094_s_at	C48D5.2A	0.999577	3.32644e-05	0.912216	-0.626972	-0.616399	0.151807	0.141335	N2>DR1350
183708_at	C48E7.2	0.576087	0.000587997	0.747558	0.218021	0.3054	0.772487	0.796298	N2>DR1350
183599_at	C48E7.5	0.586273	0.000375736	0.214864	-1.19334	-1.53382	-0.389443	-0.25068	N2>DR1350
183633_at	C49C3.15	0.216147	0.000255954	0.331863	-0.618076	-0.440262	-0.0758197	-0.052616	N2>DR1350
179456_at	C49C3.6	0.34027	0.000963655	0.152869	-0.800878	-0.577634	-0.228405	-0.277086	N2>DR1350
179858_at	C49C8.5	0.88255	0.000207275	0.990688	0.225843	0.238771	0.730192	0.741228	N2>DR1350
178517_at	C49F8.3	0.780696	1.70085e-05	0.262359	1.24361	1.15011	1.73807	1.79551	N2>DR1350
193237_at	C49H3.1	0.678657	0.00069977	0.844787	-0.943048	-0.918287	-0.384857	-0.316096	N2>DR1350
183984_at	C49H3.3	0.184468	0.000426505	0.623658	1.2323	1.125	1.51904	1.46753	N2>DR1350
194238_x_at	C50239	0.101242	1.35767e-07	0.140254	0.744845	0.709756	-1.7937	-2.36451	N2<DR1350
188128_at	C50B6.7	0.160338	0.000889118	0.0111352	0.333634	0.645835	0.877781	0.765605	N2>DR1350
179537_at	C50B8.4	0.76639	0.000638787	0.371073	-0.306795	-0.41211	0.0676238	0.121347	N2>DR1350
175994_s_at	C50C3.8	0.215623	1.41217e-05	0.807049	0.472346	0.518721	0.85813	0.925946	N2>DR1350
176621_s_at	C50C3.9	0.135902	0.000130969	0.810374	-0.127856	0.0395093	0.495426	0.619237	N2>DR1350
182889_at	C50E3.5	0.323119	0.000223372	0.665031	-1.49124	-1.78621	-0.335054	-0.453543	N2>DR1350
183590_at	C50E3.6	0.685245	0.000113398	0.140425	0.487653	0.380976	0.0400472	0.103111	N2<DR1350
182535_at	C50F2.3	0.777234	9.54345e-05	0.367011	0.210584	0.261529	0.542001	0.514934	N2>DR1350
183467_at	C50F4.12	0.981337	4.81412e-06	0.00405976	-0.828238	-1.00005	-0.532716	-0.358812	N2>DR1350
188708_at	C50F4.7	0.642992	0.000157378	0.957273	1.8298	1.85064	2.15321	2.17946	N2>DR1350
179613_at	C50F4.8	0.121005	6.06081e-06	0.438594	0.389021	0.474258	1.28298	1.51932	N2>DR1350
194089_s_at	C50H2.3B	0.321088	0.000340449	0.908262	-0.727453	-0.599712	-0.0681414	0.0337751	N2>DR1350
173851_at	C51112	0.298688	0.000495862	0.373942	1.21852	1.20572	0.8653	0.710446	N2<DR1350
174111_at	C51467_rc	0.40546	0.000792068	0.409837	0.501823	0.326796	-0.109093	-0.109948	N2<DR1350
174252_at	C51599_rc	0.491405	1.70764e-08	0.134332	1.40056	1.48873	-0.528766	-0.75155	N2<DR1350
174262_at	C51924_rc	0.332635	3.81667e-05	0.795871	0.444048	0.374566	-0.273214	-0.391369	N2<DR1350
172949_s_at	C51933_rc	0.95997	0.00053259	0.202023	0.0232841	0.143305	0.602156	0.490757	N2>DR1350
174547_at	C52141_rc	0.733177	1.1558e-06	0.205607	0.621217	0.797255	-1.37718	-1.67452	N2<DR1350
174327_at	C52233_rc	0.439128	0.000214333	0.158906	0.506045	0.564613	0.123968	-0.0635787	N2<DR1350
172991_at	C52621_rc	0.537537	4.94195e-08	0.512347	1.06198	1.2296	-1.31158	-1.31681	N2<DR1350
172989_s_at	C52742_rc	0.588087	4.93828e-06	0.89237	-0.0951347	-0.155265	-1.02534	-1.0616	N2<DR1350
180650_at	C52B9.3	0.297885	0.000419683	0.376313	-0.744682	-0.578278	-0.200371	-0.186033	N2>DR1350
176271_at	C52D10.1	0.693047	2.32561e-05	0.227631	0.388924	0.300511	-0.5995	-0.430431	N2<DR1350
172781_x_at	C52D10.9	0.420394	2.61378e-05	0.542643	0.0340521	-0.109605	-0.858075	-0.878725	N2<DR1350
188472_s_at	C52E12.2	0.428467	0.000499943	0.387505	-0.363013	-0.0984853	0.625458	0.613376	N2>DR1350
185312_at	C52E12.4	0.245047	0.000350814	0.29592	0.271486	0.141815	0.534293	0.526843	N2>DR1350
176697_at	C52E2.4	0.743833	0.000187141	0.960743	-1.61216	-1.70488	-0.0742344	-0.142749	N2>DR1350
179176_at	C52G5.2	0.370631	1.64928e-05	0.396323	0.602301	0.612082	-1.27373	-0.929028	N2<DR1350
174388_at	C53095_rc	0.116136	1.41168e-05	0.225805	1.22219	1.18846	0.619872	0.389175	N2<DR1350
174185_at	C53232_rc	0.995673	0.000278729	0.686423	0.966739	0.999391	0.515006	0.48147	N2<DR1350
173271_s_at	C53253_rc	0.747711	5.46221e-08	0.640035	1.08895	1.25718	-2.76924	-2.80067	N2<DR1350
174386_at	C53455_rc	0.885001	0.000373959	0.707278	0.536508	0.511069	-0.127299	-0.0701927	N2<DR1350
174231_at	C53591_rc	0.878451	2.95707e-05	0.274814	1.26251	1.19445	0.770555	0.822455	N2<DR1350
192386_s_at	C53A5.12	0.252041	1.80004e-05	0.371895	0.130672	0.151626	0.717998	0.876299	N2>DR1350
183860_at	C53A5.13	0.181247	0.000771388	0.869025	0.420225	0.503996	0.749218	0.855034	N2>DR1350
178154_at	C53A5.5	0.414938	0.000193217	0.696506	-0.402464	-0.366096	0.0823488	0.183316	N2>DR1350
180628_at	C53B7.3	0.615316	3.84208e-06	0.252989	0.50662	0.64097	1.45183	1.39753	N2>DR1350
189436_at	C53B7.4	0.847312	0.000160004	0.461521	1.87186	1.85405	2.05415	2.08429	N2>DR1350
176917_at	C53D5.1	0.369896	0.000430424	0.203906	-0.128967	-0.151926	0.102206	0.225827	N2>DR1350
181076_at	C53H9.2	0.198415	2.19249e-07	0.0975781	0.777763	0.794155	1.40148	1.28793	N2>DR1350
174318_s_at	C54007_rc	0.385041	0.000216253	0.608897	0.869548	0.896842	0.382105	0.484613	N2<DR1350
174405_at	C54078_rc	0.749853	0.000398793	0.920373	-0.263102	-0.252042	0.0152995	0.0364178	N2>DR1350
174461_at	C54233_rc	0.588874	0.000163857	0.773513	0.738995	0.708225	0.00426596	-0.0955684	N2<DR1350
174416_at	C54572_rc	0.245196	0.000988064	0.0292535	-0.454293	-0.32805	-0.671426	-1.02451	N2<DR1350
178125_at	C54C6.5	0.88321	0.00042475	0.256615	-0.623115	-0.8215	0.0322952	0.186864	N2>DR1350
189874_at	C54C8.4	0.788366	3.21157e-06	0.854644	0.00564154	-0.0699263	-1.86703	-1.88134	N2<DR1350
182353_at	C54D1.3	0.0882714	0.00041273	0.314207	-0.796452	-0.462599	-0.0369505	0.0590381	N2>DR1350
190689_s_at	C54D1.6	0.0943525	0.000572332	0.372693	0.283995	0.206925	-0.0845592	-0.314332	N2<DR1350
188347_at	C54E10.2	0.0147882	1.90458e-05	0.0751278	-1.45832	-2.14856	-0.528635	-0.669641	N2>DR1350
190427_s_at	C54F6.14	0.00117208	9.0347e-07	0.596289	0.907066	1.06495	1.37323	1.57104	N2>DR1350
192792_at	C54G10.3	0.692093	0.00032859	0.855445	-0.0500927	-0.0869619	0.306862	0.293161	N2>DR1350
192218_at	C54G4.1	0.66556	3.25618e-06	0.692746	0.373384	0.375877	1.07413	1.12907	N2>DR1350
183845_s_at	C54G7.2	0.824115	0.000644483	0.749201	1.83912	1.84264	1.66314	1.64368	N2<DR1350
173570_s_at	C55100_rc	0.127227	0.000590532	0.895353	-1.20147	-0.970321	-0.413243	-0.142009	N2>DR1350
171812_x_at	C55228_rc	0.123905	7.76277e-06	0.194337	0.0110009	-0.0155467	-0.752732	-1.02789	N2<DR1350
174150_at	C55307_rc	0.429303	0.000277881	0.257121	0.656397	0.770897	0.382129	0.360498	N2<DR1350
174257_at	C55314_rc	0.877866	0.00013968	0.0912975	1.5329	1.6158	1.30359	1.20573	N2<DR1350
174516_at	C55456_rc	0.212816	0.000215583	0.621339	0.571138	0.495262	1.19305	1.02437	N2>DR1350
172992_s_at	C55771_rc	0.0346079	5.55967e-06	0.809483	1.76174	1.65007	1.25853	1.12259	N2<DR1350
174515_at	C55998_rc	0.622649	0.000139485	0.911385	0.199551	0.0833535	-1.08055	-1.15415	N2<DR1350
188994_at	C55B7.1	0.105393	0.000153349	0.933652	-0.511311	-0.630263	-0.933407	-1.04167	N2<DR1350
194021_s_at	C55B7.2	0.666281	6.5256e-05	0.524011	0.551166	0.613397	0.165835	0.153623	N2<DR1350
188822_at	C55B7.4	0.00533251	2.06872e-10	0.00661722	2.31203	2.31774	0.692881	0.975059	N2<DR1350
191189_at	C55B7.8	0.629876	0.000862503	0.459757	0.4923	0.51099	0.894998	0.808353	N2>DR1350
180840_at	C55F2.2	0.974731	0.000530665	0.500214	0.437577	0.35626	0.972616	1.04674	N2>DR1350
174569_at	C56094_rc	0.608279	1.81369e-06	0.886009	0.116865	0.153753	1.27683	1.34205	N2>DR1350
174277_s_at	C56132_rc	0.704671	6.14565e-06	0.9617	1.10058	1.11704	0.597757	0.618964	N2<DR1350
171750_x_at	C56852_rc	0.856697	0.000274648	0.241568	0.503334	0.583839	0.914539	0.854726	N2>DR1350
189229_s_at	C56C10.11	0.589474	0.000996498	0.239346	-0.0960087	0.0243793	0.318701	0.272129	N2>DR1350
184212_s_at	C56C10.3	0.0672868	2.62735e-05	0.729678	0.363926	0.42942	0.670332	0.762498	N2>DR1350
192927_s_at	C56C10.8	0.840737	0.000264944	0.439443	2.2166	2.17347	2.44327	2.46886	N2>DR1350
188849_at	C56E6.2	0.324729	6.14248e-07	0.445171	0.796087	0.816122	-0.418391	-0.267678	N2<DR1350
188862_s_at	C56E6.5	0.795342	0.000171889	0.384603	0.297945	0.18384	-1.01651	-0.808472	N2<DR1350
187267_at	C56G2.1	0.660381	0.000845938	0.0435862	-0.828662	-0.658544	-0.164006	-0.414224	N2>DR1350
171744_x_at	C57305_rc	0.326322	0.000479728	0.845871	-0.101492	-0.285519	-0.965819	-1.09055	N2<DR1350
171751_x_at	C57484_rc	0.1867	0.000635351	0.821432	-0.0563726	-0.28981	-0.842287	-1.0108	N2<DR1350
174108_s_at	C57758	0.970905	0.000889363	0.775801	0.701718	0.667416	1.2016	1.22813	N2>DR1350
174177_at	C57935_rc	0.0969721	4.33027e-06	0.911473	0.706634	0.815242	1.3727	1.49543	N2>DR1350
172973_at	C58093_rc	0.628946	0.000708132	0.823872	0.525374	0.562443	0.267568	0.281354	N2<DR1350
174315_at	C58309_rc	0.551243	0.000776713	0.52153	-0.444644	-0.448309	-0.893621	-0.795564	N2<DR1350
174321_s_at	C58823_rc	0.364052	2.99928e-05	0.936422	1.07373	1.13163	0.514002	0.582724	N2<DR1350
175076_s_at	C58962_rc	0.824332	0.000239488	0.0673629	-0.573729	-0.400903	0.0447077	-0.0942968	N2>DR1350
173775_at	C59615_rc	0.214754	0.000112852	0.598022	0.909858	0.837927	0.328889	0.158053	N2<DR1350
174389_s_at	C59652_rc	0.240689	2.68795e-08	0.192859	0.570315	0.778033	-0.948577	-0.960515	N2<DR1350
174456_at	C59681_rc	0.172232	9.20965e-05	0.956254	-0.226825	-0.164969	0.0796632	0.146374	N2>DR1350
174097_at	C61156	0.274901	5.61731e-06	0.100318	0.280776	0.333978	-0.395181	-0.630321	N2<DR1350
171801_s_at	C61547	0.209027	8.57151e-05	0.442145	0.788758	0.752896	0.372748	0.232894	N2<DR1350
174071_at	C61573	0.177106	0.000231181	0.563862	0.319329	0.164804	-0.684444	-1.05082	N2<DR1350
194187_x_at	C62304	0.589104	5.70296e-07	0.337192	1.57679	1.67176	-1.16683	-1.49501	N2<DR1350
174074_at	C62419	0.0707332	5.97204e-05	0.822912	1.25028	1.33411	0.893226	0.997986	N2<DR1350
173515_s_at	C62806	0.268023	0.000767416	0.292206	0.621926	0.484987	0.865887	0.862174	N2>DR1350
174045_s_at	C63932	0.98301	0.000183698	0.884558	-0.680151	-0.668365	-0.0654273	-0.081261	N2>DR1350
173495_at	C66155	0.257794	5.3633e-05	0.332277	0.456425	0.477853	-0.555892	-0.297204	N2<DR1350
173873_at	C66173	0.410411	0.000907969	0.789912	0.448902	0.564621	0.994595	1.05458	N2>DR1350
173548_s_at	C66805	0.660322	0.000757748	0.148096	0.688685	0.762746	0.451418	0.318304	N2<DR1350
174069_at	C66934	0.816648	0.000879517	0.748323	-0.032368	-0.0469223	-0.894096	-0.804144	N2<DR1350
174052_at	C68133	0.842603	5.71808e-05	0.316937	-0.146615	-0.0609595	-0.593387	-0.651428	N2<DR1350
173526_at	C68165	0.216147	6.95155e-05	0.941738	-1.29159	-1.19055	-0.700023	-0.586958	N2>DR1350
174075_at	C68240	0.255532	1.14612e-06	0.626957	0.74887	0.686436	-0.33763	-0.487779	N2<DR1350
174066_at	C69946	0.427807	8.64828e-05	0.237401	2.18192	2.16688	1.89093	1.96286	N2<DR1350
173653_at	C69970	0.21933	1.31108e-05	0.506144	1.79343	1.77118	1.48818	1.4173	N2<DR1350
173480_s_at	C70215	0.362607	0.000559303	0.683912	-0.552426	-0.428963	-0.023613	0.0247047	N2>DR1350
174073_at	C70278	0.0637296	6.94283e-05	0.79427	1.85349	1.9872	1.45414	1.55805	N2<DR1350
173546_s_at	C70995	0.247573	0.000222339	0.567882	2.10185	2.08132	1.9208	1.86274	N2<DR1350
174044_at	C71503	0.29437	6.42896e-07	0.192303	1.21447	1.28533	-1.74796	-2.34579	N2<DR1350
AFFX-Ce_catalase_3_s_at	Caenorhabditis	0.834713	1.91179e-05	0.693083	-0.639397	-0.733878	0.653838	0.683125	N2>DR1350
AFFX-Ce_catalase_M_s_at	Caenorhabditis	0.970377	3.18376e-06	0.572178	-0.775942	-0.840433	0.489413	0.562879	N2>DR1350
AFFX-Ce_catalase_5_s_at	Caenorhabditis	0.93158	1.75924e-05	0.393967	-1.02847	-1.12859	-0.0222736	0.0996916	N2>DR1350
AFFX-Ce_Gapdh_5_s_at	Caenorhabditis	0.221873	0.000764157	0.24292	2.25966	2.32646	2.42813	2.42979	N2>DR1350
173969_s_at	CE018	0.496549	0.00024892	0.459003	0.340451	0.43495	0.785366	0.781202	N2>DR1350
194199_x_at	CE01F2	0.204764	0.000522374	0.79382	2.01465	1.96673	1.78546	1.7142	N2<DR1350
173937_at	CE08A2	0.718993	6.21523e-05	0.426328	-0.352783	-0.319136	-0.842894	-0.930459	N2<DR1350
175586_at	CE101	0.365449	0.000515518	0.358219	1.13506	1.00406	0.690355	0.691396	N2<DR1350
173930_s_at	CE12F2	0.606155	8.53538e-05	0.580303	2.1902	2.18888	2.41413	2.45129	N2>DR1350
174007_s_at	CE1672	0.0026687	0.000967076	0.490263	0.581789	0.70808	0.735843	0.913401	N2>DR1350
173950_at	CE18G4	0.863825	0.000438445	0.379154	0.757632	0.841262	0.395318	0.338424	N2<DR1350
175587_at	CE367	0.929869	8.70446e-05	0.938632	1.22952	1.19917	-0.0789631	-0.0809907	N2<DR1350
175590_s_at	CE440	0.272359	0.000399918	0.713793	0.00345275	0.0435571	-0.307431	-0.22916	N2<DR1350
175567_at	CE6051	0.375936	3.31126e-08	0.468137	1.37897	1.32848	0.746225	0.741	N2<DR1350
173960_s_at	CE6121	0.189199	0.000682068	0.844326	0.962835	0.928377	1.11825	1.07245	N2>DR1350
171866_x_at	CEC013_rc	0.928525	5.43809e-05	0.596502	0.895479	0.958404	0.191032	0.1462	N2<DR1350
171830_x_at	CEC049_rc	0.315722	2.4961e-06	0.741406	1.17613	1.14832	0.740307	0.686428	N2<DR1350
173266_at	CEC0633_rc	0.790096	8.94924e-06	0.809535	1.50104	1.4599	0.702515	0.700465	N2<DR1350
171852_x_at	CEC0893_rc	0.754332	2.34667e-06	0.202451	-0.00619263	-0.0794397	-0.91768	-0.799862	N2<DR1350
173317_s_at	CEC107_rc	0.355386	8.21175e-05	0.576224	0.76941	0.650134	0.166364	0.135979	N2<DR1350
173035_s_at	CEC1123_rc	0.9571	0.000927613	0.841912	-1.46809	-1.40955	-0.280078	-0.31377	N2>DR1350
173045_at	CEC1263_rc	0.00551176	0.000185225	0.458287	0.340905	-0.0179395	-0.235184	-0.470941	N2<DR1350
173525_at	CEC1745	0.698856	3.78867e-05	0.162837	1.27124	1.33486	0.900317	0.791757	N2<DR1350
171822_x_at	CEC193_rc	0.861923	1.77627e-05	0.377819	0.703689	0.753186	0.170762	0.0976844	N2<DR1350
171867_x_at	CEC2033_rc	0.0943661	8.90463e-05	0.154607	-0.398396	-0.366017	-1.27532	-0.930025	N2<DR1350
174575_at	CEC2533_rc	0.558253	1.01364e-05	0.97218	0.24467	0.195702	-0.497291	-0.540811	N2<DR1350
171864_x_at	CEC2803_rc	0.360034	0.000214463	0.338352	-0.00598297	-0.201757	-0.733767	-0.729105	N2<DR1350
173965_at	CEC2952	0.775855	0.000650035	0.817011	0.556824	0.497403	-0.0704892	-0.0766562	N2<DR1350
173262_s_at	CEC3034_rc	0.18404	0.000835109	0.680511	1.58648	1.49293	1.8232	1.77214	N2>DR1350
174381_at	CEC309_rc	0.0773178	0.000679247	0.430326	0.800489	0.878186	0.398321	0.583963	N2<DR1350
173287_s_at	CEC3144_rc	0.812698	6.06749e-05	0.977776	0.746121	0.732529	0.267448	0.250241	N2<DR1350
173743_at	CEC3362	0.594845	8.77258e-06	0.830861	1.42368	1.40446	0.861893	0.817199	N2<DR1350
174469_at	CEC3473_rc	0.751051	0.000382245	0.88612	1.23629	1.21627	0.603695	0.550872	N2<DR1350
173276_s_at	CEC3601_rc	0.387501	0.000127463	0.29281	1.7873	1.77729	1.40946	1.50577	N2<DR1350
173779_at	CEC3753_rc	0.947415	5.4265e-05	0.272843	0.708447	0.612994	0.0234055	0.108428	N2<DR1350
173289_s_at	CEC3873_rc	0.265819	6.41885e-05	0.674755	0.493779	0.384921	-0.0410091	-0.0917698	N2<DR1350
194223_x_at	CEC3896	0.991885	0.000408349	0.773448	1.36698	1.33809	0.796234	0.823156	N2<DR1350
174479_at	CEC4234_rc	0.467822	0.000358802	0.39078	-0.245764	-0.381522	-0.799915	-0.788118	N2<DR1350
173307_s_at	CEC4414_rc	0.491426	0.000604482	0.0773953	0.271026	0.418227	-0.116066	-0.425991	N2<DR1350
194188_x_at	CEC4543_rc	0.310368	5.04818e-05	0.371709	1.06811	0.95269	0.568371	0.560595	N2<DR1350
171886_x_at	CEC4603_rc	0.230331	0.00012612	0.391526	0.145441	0.0972861	-0.588198	-0.858533	N2<DR1350
171859_x_at	CEC498_rc	0.494434	0.000834238	0.689135	2.06019	2.08364	1.6237	1.71179	N2<DR1350
173707_at	CEC5205	0.817713	3.08963e-06	0.924266	1.06168	1.07264	0.159378	0.185684	N2<DR1350
171829_x_at	CEC528_rc	0.358482	0.000235666	0.257503	1.71459	1.69903	1.23784	1.37712	N2<DR1350
171898_x_at	CEC5743_rc	0.397133	0.000187468	0.0613607	0.265004	0.078615	-0.261976	-0.184234	N2<DR1350
173532_at	CEC5941	0.158096	0.000931685	0.241409	0.668547	0.686914	0.267942	0.445603	N2<DR1350
174285_s_at	CEC656_rc	0.107697	0.000709096	0.0649171	0.122581	0.137847	-0.0258481	-0.209995	N2<DR1350
172947_at	CEC660_rc	0.856751	0.000508323	0.557197	1.17706	1.28587	0.497397	0.439369	N2<DR1350
171824_x_at	CEC666_rc	0.376117	0.000759175	0.490006	1.07997	1.09495	0.660059	0.776483	N2<DR1350
171782_x_at	CEC699_rc	0.431563	0.000748158	0.969742	0.452909	0.526128	0.01067	0.0772818	N2<DR1350
174326_s_at	CEC742_rc	0.431172	0.000779088	0.98933	-0.336712	-0.0840354	-1.905	-1.66059	N2<DR1350
174325_at	CEC742_rc	0.0854989	0.000263733	0.249223	-0.305001	-0.11885	-2.22889	-1.39904	N2<DR1350
171858_x_at	CEC762_rc	0.621023	3.62967e-05	0.851767	0.121873	0.19046	-0.655429	-0.624279	N2<DR1350
174082_at	CEC8544	0.0780622	0.000941305	0.938507	-0.107556	-0.359167	-0.727086	-0.959617	N2<DR1350
173008_s_at	CEC8763_rc	0.189659	4.03528e-06	0.28731	-1.3035	-1.07321	-0.213395	-0.187131	N2>DR1350
173740_s_at	CEC8803_rc	0.00688382	8.69106e-06	0.0111826	-0.780531	-0.738728	-2.46146	-1.58728	N2<DR1350
174089_s_at	CEC8916	0.17173	0.000453931	0.763089	0.0713809	0.00722938	-0.141378	-0.183456	N2<DR1350
171893_x_at	CEC9093_rc	0.241864	0.000513654	0.805917	0.943123	0.855821	0.481461	0.350246	N2<DR1350
174371_at	CEC919_rc	0.473743	6.08549e-05	0.784259	0.617868	0.69223	0.0893856	0.123057	N2<DR1350
174099_s_at	CEC9431	0.416589	0.000908706	0.504686	1.50468	1.38797	1.0681	1.05623	N2<DR1350
171897_x_at	CEC9703_rc	0.366831	1.75249e-07	0.390198	0.907256	0.983356	0.266958	0.26892	N2<DR1350
173273_at	CEC9713_rc	0.200787	0.000630761	0.565306	-0.195604	-0.459625	-0.992747	-1.09794	N2<DR1350
173013_at	CEK001B4R_rc	0.189258	7.2663e-05	0.165012	-0.287689	-0.427412	-0.711063	-0.706664	N2<DR1350
174429_at	CEK001E6R_rc	0.718682	0.000908906	0.854116	-0.686912	-0.647295	-0.313457	-0.30056	N2>DR1350
173314_at	CEK002BXR_rc	0.0252814	0.000100912	0.136349	0.196664	0.116284	-0.206175	-0.531116	N2<DR1350
173732_s_at	CEK002CZR	0.767184	0.000897686	0.284112	0.206263	0.1221	0.604257	0.749675	N2>DR1350
174527_at	CEK002G4R_rc	0.491443	0.000123871	0.362202	0.955416	0.964409	0.737664	0.675801	N2<DR1350
171874_x_at	CEK002GZR_rc	0.141496	0.000109141	0.482148	0.0542569	-0.242633	-0.919652	-1.03174	N2<DR1350
173520_at	CEK004B1F	0.679316	0.000289159	0.940644	0.466745	0.415369	-0.412349	-0.486149	N2<DR1350
173610_at	CEK005A7F	0.110663	3.77799e-07	0.076342	2.20945	2.2192	1.68335	1.52849	N2<DR1350
174424_at	CEK005B4R_rc	0.498493	0.000911264	0.515636	0.537381	0.535302	0.217688	0.117588	N2<DR1350
174583_at	CEK005GXR_rc	0.687403	0.000945648	0.155314	0.615092	0.717899	0.301058	0.123732	N2<DR1350
174574_at	CEK006C5R_rc	0.255759	0.000882485	0.611788	0.448689	0.361401	0.166191	0.131517	N2<DR1350
174647_at	CEK006CZR_rc	0.684684	0.000499871	0.0650359	0.71187	0.864848	0.503794	0.401184	N2<DR1350
174508_s_at	CEK006E5R_rc	0.753017	2.50091e-05	0.765761	0.23309	0.237538	-2.05064	-1.88883	N2<DR1350
173637_s_at	CEK006E7R_rc	0.33993	0.000272092	0.743627	0.0726443	0.19306	0.650543	0.710704	N2>DR1350
174628_s_at	CEK006GYR_rc	0.843611	0.000389969	0.470436	0.355308	0.760354	-1.78339	-2.01671	N2<DR1350
173264_at	CEK006H6R_rc	0.553529	0.00058549	0.105334	-0.160809	-0.371852	-0.791903	-0.687652	N2<DR1350
171745_x_at	CEK008CXR_rc	0.025409	0.000835495	0.471358	-0.00229176	-0.159216	-0.35258	-0.629019	N2<DR1350
174468_s_at	CEK008E6R_rc	0.559811	4.13341e-07	0.361051	0.793661	0.749815	0.353459	0.363477	N2<DR1350
175077_s_at	CEK008F3R_rc	0.893848	0.000157422	0.907314	-0.93578	-0.846994	1.40194	1.40799	N2>DR1350
174564_at	CEK008F3R_rc	0.140265	0.000256013	0.189829	-1.60583	-2.57929	-0.0901978	-0.154975	N2>DR1350
174476_at	CEK008F6R_rc	0.0260394	7.88518e-06	0.0115908	0.0261309	-0.0574299	-2.07495	-1.13394	N2<DR1350
174525_at	CEK008H4R_rc	0.0440015	6.43005e-05	0.899828	1.05879	0.869583	0.434584	0.223603	N2<DR1350
194198_x_at	CEK009H2R_rc	0.5239	3.37566e-05	0.255025	0.907204	0.957334	0.274493	0.104988	N2<DR1350
174995_s_at	CEK010AYR_rc	0.319205	9.4047e-05	0.0461876	0.0506788	-0.0383335	-0.605147	-0.370099	N2<DR1350
174709_at	CEK010B3R_rc	0.152587	9.09935e-05	0.242319	-0.428395	-0.446621	0.0572007	-0.105639	N2>DR1350
174865_at	CEK010C1R_rc	0.865118	0.00082339	0.198391	0.648641	0.742848	1.1555	1.03435	N2>DR1350
174955_at	CEK010CXR_rc	0.046317	3.82431e-06	0.314019	1.29988	1.24794	0.8925	0.753419	N2<DR1350
174956_s_at	CEK010CXR_rc	0.461804	0.000140371	0.654513	1.44258	1.41818	0.942491	0.844519	N2<DR1350
174852_at	CEK010H7R_rc	0.498037	0.000824345	0.673976	0.62158	0.745048	0.108709	0.138132	N2<DR1350
173556_s_at	CEK011EZF	0.674991	6.68985e-05	0.588767	1.86516	1.96491	1.16829	1.1555	N2<DR1350
174796_at	CEK013C7R_rc	0.184333	0.000505804	0.330441	1.97815	1.92714	1.41861	1.11396	N2<DR1350
173734_at	CEK013G2R_rc	0.510554	0.000251851	0.236637	0.893721	0.975026	0.689296	0.664889	N2<DR1350
174891_s_at	CEK014FXR_rc	0.981423	0.000291105	0.467362	0.989308	0.900003	0.160539	0.25565	N2<DR1350
174998_s_at	CEK014GYR_rc	0.595003	0.000191136	0.37905	-0.298955	-0.121508	0.587403	0.542282	N2>DR1350
175047_at	CEK014GZR_rc	0.402241	2.68513e-05	0.379685	1.42951	1.43583	0.36523	0.112023	N2<DR1350
173097_at	CEK015A1R_rc	0.985444	8.61071e-05	0.48566	0.797107	0.734852	0.132522	0.191652	N2<DR1350
173064_at	CEK015C5R_rc	0.430647	0.000520232	0.515774	-0.0625427	0.0449661	-0.41171	-0.401025	N2<DR1350
174638_at	CEK015G4R_rc	0.67221	0.000438498	0.884159	1.14186	1.09025	0.626942	0.601668	N2<DR1350
173066_at	CEK016A7R_rc	0.282262	1.76095e-06	0.614607	0.991333	0.882067	0.15473	0.113737	N2<DR1350
173618_s_at	CEK016AZR_rc	0.710911	0.000823539	0.92924	-1.51194	-1.57389	-0.391325	-0.492094	N2>DR1350
174641_at	CEK016G2R_rc	0.701537	4.19427e-06	0.600619	0.956055	0.965773	0.269182	0.207181	N2<DR1350
174780_at	CEK017A1R_rc	0.823357	0.000118801	0.198714	0.893562	0.816249	0.342203	0.449987	N2<DR1350
174961_s_at	CEK017AZR_rc	0.755756	0.000331577	0.762662	1.44917	1.59265	0.167999	0.170136	N2<DR1350
174983_at	CEK018AYR_rc	0.816382	0.000710189	0.547641	1.3719	1.29375	0.836204	0.871127	N2<DR1350
173654_at	CEK019H6F	0.470272	7.50384e-09	0.0809505	1.65812	1.76272	-0.266398	-0.498995	N2<DR1350
173579_s_at	CEK020E5R_rc	0.325541	4.17518e-06	0.269187	1.70159	1.73898	-0.918936	-1.51626	N2<DR1350
173765_s_at	CEK021C9F	0.734005	0.000520777	0.142622	-0.404412	-0.33431	-0.622121	-0.730949	N2<DR1350
174897_at	CEK021H6R_rc	0.902761	1.61253e-05	0.404281	1.04317	1.08083	1.54505	1.49479	N2>DR1350
174554_at	CEK023E6R_rc	0.877079	0.000500466	0.858571	0.937501	0.936075	0.597683	0.617819	N2<DR1350
173869_at	CEK025A7R_rc	0.990628	2.35876e-05	0.769595	-0.193167	-0.224872	-1.09979	-1.07052	N2<DR1350
174855_at	CEK025G2R_rc	0.210669	0.000182605	0.223173	1.22806	1.22961	0.925245	1.02869	N2<DR1350
173641_at	CEK026F1R_rc	0.408886	1.79884e-06	0.801411	-0.131729	-0.175808	0.772215	0.690646	N2>DR1350
175008_at	CEK027EYR_rc	0.081754	0.000306723	0.0786432	-0.0964972	-0.452652	-0.813443	-0.811217	N2<DR1350
174657_s_at	CEK028B2R_rc	0.710683	1.72091e-05	0.46431	0.373444	0.284631	-0.386103	-0.35652	N2<DR1350
174652_at	CEK029H2R_rc	0.159943	0.00072325	0.792948	0.708852	0.762294	0.475577	0.551723	N2<DR1350
174613_at	CEK033B3R_rc	0.808892	2.54624e-05	0.459065	0.0310053	0.114113	-1.20347	-1.36531	N2<DR1350
174555_at	CEK033G3R_rc	0.280069	0.00055837	0.440775	1.13915	1.03134	0.792451	0.773435	N2<DR1350
174553_at	CEK035C4R_rc	0.120678	0.000629409	0.289084	1.52545	1.5051	1.38039	1.2832	N2<DR1350
173858_at	CEK036FXR_rc	0.663946	5.91138e-05	0.353009	0.893797	0.875042	0.590378	0.640756	N2<DR1350
175016_s_at	CEK037AXR_rc	0.193912	8.97903e-08	0.0845576	1.78702	1.84852	-0.0141321	-0.39264	N2<DR1350
175015_at	CEK037AXR_rc	0.254276	6.48541e-10	0.0282249	1.73973	1.83273	-0.260539	-0.511638	N2<DR1350
173806_s_at	CEK038H7R	0.840275	0.000168942	0.524778	1.21344	1.16623	1.5345	1.5592	N2>DR1350
174698_at	CEK039C1R_rc	0.245547	0.000505168	0.387603	1.53839	1.51026	1.14942	0.969901	N2<DR1350
174940_at	CEK039GYR_rc	0.253635	1.36011e-05	0.0520827	0.236283	0.178369	0.628259	0.821879	N2>DR1350
174781_at	CEK040C1R_rc	0.854732	0.000872352	0.506176	1.04962	1.29856	-0.203721	-0.346288	N2<DR1350
174645_at	CEK042A5R_rc	0.0220174	0.000186393	0.731089	-0.141438	-0.284057	-0.448357	-0.559148	N2<DR1350
174626_at	CEK042E3R_rc	0.770885	4.91319e-05	0.290547	1.44923	1.50356	1.00838	0.914624	N2<DR1350
174694_at	CEK044F2R_rc	0.305975	8.11298e-05	0.527568	0.925528	0.895489	0.462711	0.341087	N2<DR1350
173039_s_at	CEK045C9R_rc	0.271311	8.8629e-09	0.0714991	0.913781	0.983129	-0.805902	-1.05836	N2<DR1350
174008_at	CEK046BZR_rc	0.458405	4.10551e-07	0.327155	0.880314	0.926241	-1.52037	-1.83665	N2<DR1350
173944_at	CEK046H5R_rc	0.246148	4.1764e-06	0.387675	2.03903	2.00636	1.06453	0.855174	N2<DR1350
174778_s_at	CEK047A7R_rc	0.972967	6.97844e-05	0.739921	-0.214984	-0.193323	-0.623882	-0.641543	N2<DR1350
174803_at	CEK047G5R_rc	0.838448	0.000877303	0.630064	0.332342	0.356667	0.805957	0.746308	N2>DR1350
174596_at	CEK048F1R_rc	0.105452	8.80042e-05	0.530719	0.517054	0.632753	0.209379	0.263947	N2<DR1350
171881_x_at	CEK053A5R_rc	0.488208	4.88444e-05	0.176479	0.629862	0.490961	0.0414097	0.088944	N2<DR1350
171778_x_at	CEK056BYF	0.425097	0.000156755	0.768334	1.29431	1.10084	0.115135	0.0246397	N2<DR1350
173292_at	CEK059EXR_rc	0.966958	0.00051268	0.891791	1.29486	1.31401	1.89461	1.8844	N2>DR1350
175048_at	CEK062GYR_rc	0.350276	4.26065e-05	0.428273	0.827956	0.817837	0.365986	0.24869	N2<DR1350
174697_at	CEK063E7R_rc	0.787202	0.000157332	0.692727	0.639703	0.623077	-0.261668	-0.173969	N2<DR1350
174587_at	CEK063H7R_rc	0.539419	0.000148003	0.817467	0.25699	0.224198	-0.271884	-0.34354	N2<DR1350
171887_x_at	CEK064H7R_rc	0.0720104	8.16143e-07	0.19124	0.459458	0.279796	-0.312635	-0.345711	N2<DR1350
174975_at	CEK065DXR_rc	0.165381	0.000181211	0.684829	1.85453	1.91738	1.65723	1.6929	N2<DR1350
174772_at	CEK067C8R_rc	0.400402	0.000105445	0.464857	1.03248	0.955742	0.669371	0.663779	N2<DR1350
194258_x_at	CEK069A8R_rc	0.364197	2.21989e-05	0.697762	0.582978	0.656388	0.132279	0.162371	N2<DR1350
174610_at	CEK070B2R_rc	0.748186	0.000673715	0.816387	1.12328	1.1371	0.284342	0.370003	N2<DR1350
174872_s_at	CEK071DZR_rc	0.689986	2.67215e-05	0.553601	0.819516	0.84644	0.612275	0.606938	N2<DR1350
194245_x_at	CEK071F8R_rc	0.527188	0.000309917	0.714832	1.92863	2.01399	1.46393	1.48711	N2<DR1350
173294_at	CEK072DXR_rc	0.61974	0.000836357	0.875958	1.04511	1.00469	0.472894	0.395772	N2<DR1350
171923_x_at	CEK073DXR_rc	0.65132	2.75306e-06	0.980687	1.18638	1.13025	-0.134951	-0.185413	N2<DR1350
174811_at	CEK076D8R_rc	0.932869	2.72974e-09	0.13531	1.74136	1.80469	0.675048	0.604723	N2<DR1350
174680_at	CEK076F1R_rc	0.587249	4.86224e-05	0.0628583	-0.862528	-0.705886	-0.285313	-0.376939	N2>DR1350
174664_at	CEK078H1R_rc	0.788643	0.000410122	0.0513442	1.19362	1.29928	1.00978	0.874995	N2<DR1350
173567_s_at	CEK080DYR	0.449197	1.3697e-05	0.799681	0.133306	0.0202451	-1.79892	-2.02322	N2<DR1350
174679_at	CEK082C1R_rc	0.42461	0.000295873	0.13245	0.111751	-0.0125359	-0.27129	-0.23011	N2<DR1350
173303_s_at	CEK083F8R_rc	0.535146	1.57244e-05	0.121312	0.681322	0.554837	0.100388	0.15803	N2<DR1350
175039_at	CEK084BXR_rc	0.723442	2.02958e-08	0.899274	2.27824	2.31748	0.564097	0.582715	N2<DR1350
174928_at	CEK085DXR_rc	0.0567009	0.000778371	0.49913	1.81792	1.69802	1.45942	1.22766	N2<DR1350
174769_at	CEK085G8R_rc	0.883503	5.32359e-07	0.974428	1.45337	1.43873	0.308107	0.298718	N2<DR1350
174663_at	CEK086F2R_rc	0.761916	0.000246538	0.694019	0.682766	0.715419	0.418491	0.414217	N2<DR1350
174896_at	CEK088D3R_rc	0.356925	1.63658e-05	0.154323	1.31461	1.3569	0.776417	0.595313	N2<DR1350
173322_at	CEK091BYR_rc	0.750794	0.000711735	0.643113	0.141307	0.0237591	0.843237	0.865389	N2>DR1350
174910_at	CEK091CZR_rc	0.504596	0.000299156	0.710701	1.78551	1.63818	-0.88056	-1.38838	N2<DR1350
174661_s_at	CEK092C9R_rc	0.99728	9.9377e-08	0.589339	0.669387	0.723113	-0.992926	-1.04733	N2<DR1350
174660_at	CEK092C9R_rc	0.225999	1.04717e-05	0.286319	0.557186	0.521892	-1.23117	-1.74272	N2<DR1350
174650_at	CEK094B9R_rc	0.416285	1.64648e-06	0.915819	0.161312	0.27217	-1.6957	-1.55251	N2<DR1350
194261_x_at	CEK094HXR	0.486461	5.32206e-05	0.211546	0.561679	0.527655	0.0667378	0.179772	N2<DR1350
174915_s_at	CEK097BZR_rc	0.0208288	0.000165041	0.662476	1.21584	0.98817	1.88262	1.56957	N2>DR1350
174642_at	CEK097E8R_rc	0.929775	0.000604738	0.327117	0.0339666	0.146265	-0.486011	-0.619746	N2<DR1350
173959_at	CEK098D5R_rc	0.864938	6.59907e-05	0.891889	0.845098	0.801115	-0.225664	-0.230584	N2<DR1350
174668_at	CEK098H4R_rc	0.409152	7.25126e-06	0.214086	0.513691	0.5577	-0.301234	-0.505401	N2<DR1350
174240_at	CEK09C4R_rc	0.0364241	1.89665e-07	0.0371514	2.25251	2.25111	0.711908	0.158559	N2<DR1350
173627_at	CEK100EZR_rc	0.556763	1.24332e-05	0.727495	1.17488	1.18575	0.750228	0.79218	N2<DR1350
171726_x_at	CEK102A3R_rc	0.456319	0.000270778	0.388961	0.208168	0.222066	-0.361086	-0.544733	N2<DR1350
194193_x_at	CEK105DYR_rc	0.831105	9.65661e-06	0.220006	0.766709	0.716634	0.263384	0.333338	N2<DR1350
174902_at	CEK107A2R_rc	0.225772	0.000157347	0.517955	0.628379	0.659849	0.924914	1.02329	N2>DR1350
173281_s_at	CEK107E8F	0.825973	0.000166594	0.97468	1.3976	1.44933	-0.371224	-0.302071	N2<DR1350
174914_at	CEK109G1R_rc	0.623008	2.20985e-05	0.336461	0.43633	0.573065	-0.255858	-0.301441	N2<DR1350
173620_s_at	CEK112A7R_rc	0.0639481	0.000240365	0.162519	-0.714481	-0.783251	0.165998	-0.249693	N2>DR1350
174999_at	CEK112G6R_rc	0.00830575	0.000557236	0.662943	1.62155	1.48706	1.41719	1.31364	N2<DR1350
174916_at	CEK113B7R_rc	0.0537182	0.000601884	0.194426	0.38459	0.440228	-0.0688084	0.173614	N2<DR1350
174937_at	CEK114H7R_rc	0.789303	1.77417e-05	0.756573	-0.0234798	-0.0255861	-0.46733	-0.439057	N2<DR1350
173341_at	CEK115AXR_rc	0.558476	0.000388148	0.508157	-1.07246	-0.849925	0.0427359	0.0287127	N2>DR1350
175035_at	CEK115DXR_rc	0.773531	3.42624e-07	0.426122	0.916883	1.02661	-0.4729	-0.525125	N2<DR1350
175025_at	CEK116B5R_rc	0.446955	4.21779e-09	0.0700907	1.93425	2.05975	-0.456663	-0.737814	N2<DR1350
174945_at	CEK116C9R_rc	0.310666	6.74531e-05	0.079214	0.837114	0.89841	0.472751	0.268517	N2<DR1350
175033_at	CEK116FZR_rc	0.602012	3.12244e-05	0.223379	0.731329	0.606855	0.0831778	0.135101	N2<DR1350
174963_at	CEK117C8R_rc	0.0307084	4.83418e-05	0.743028	0.967113	1.12426	0.56614	0.687223	N2<DR1350
174883_s_at	CEK119D7R_rc	0.926672	0.000205756	0.711435	0.775151	0.748471	0.395954	0.412039	N2<DR1350
174960_at	CEK120B8R_rc	0.49737	3.99131e-05	0.86605	0.253424	0.0999756	-2.01287	-2.26593	N2<DR1350
174873_at	CEK120C8R_rc	0.989911	0.000985748	0.692434	2.21847	2.24941	1.87904	1.85001	N2<DR1350
174880_at	CEK124A6R_rc	0.785297	1.01716e-07	0.261158	1.06622	0.907977	-0.951289	-0.852854	N2<DR1350
173774_s_at	CEK124G3F	0.964649	2.6804e-05	0.301121	0.3292	0.219389	1.0401	1.14118	N2>DR1350
175036_at	CEK126FXR_rc	0.273373	0.000674418	0.211145	0.658643	0.674725	0.306998	0.0843814	N2<DR1350
173551_at	CEK126G6F	0.201546	0.000262326	0.763989	-0.0641369	-0.187632	0.362404	0.283988	N2>DR1350
175032_at	CEK127BYR_rc	0.229274	0.00043831	0.300508	0.849754	0.833728	0.469156	0.270929	N2<DR1350
173619_s_at	CEK127G6R_rc	0.151868	3.62923e-05	0.0860238	-0.318272	-0.330946	-0.106067	0.0141566	N2>DR1350
173876_s_at	CEK130F7F	0.0556811	0.000232063	0.0952809	0.812654	0.942578	0.673796	0.684687	N2<DR1350
175030_at	CEK131FXR_rc	0.931697	0.000104938	0.204333	0.549037	0.664547	0.0410035	-0.0903031	N2<DR1350
174879_at	CEK132A1R_rc	0.0721129	2.13314e-05	0.923634	0.633912	0.506213	0.0686135	-0.0718959	N2<DR1350
174448_s_at	CEK132DXF	0.411598	1.86943e-05	0.44296	0.627704	0.632552	-0.175334	-0.0381704	N2<DR1350
175052_at	CEK133E3R_rc	0.642616	0.000903275	0.43626	2.04558	2.20583	1.51568	1.47415	N2<DR1350
175006_at	CEK134F2R_rc	0.307252	2.47894e-06	0.712193	0.889491	0.925774	0.266714	0.34217	N2<DR1350
175576_s_at	CEXT00453	0.152371	4.47939e-05	0.318935	0.679948	0.52767	-1.3472	-2.12309	N2<DR1350
175572_s_at	CEXT00508	0.505492	2.2786e-05	0.933242	1.63624	1.66728	1.18703	1.22686	N2<DR1350
190185_at	D1005.1	0.602816	2.0109e-05	0.960067	0.836396	0.75906	-0.330482	-0.39435	N2<DR1350
182178_at	D1005.2	0.887379	8.058e-05	0.403643	0.758334	0.685343	0.1744	0.226628	N2<DR1350
183972_at	D1005.3	0.964306	0.000429125	0.697724	-0.426883	-0.468851	-1.15113	-1.09829	N2<DR1350
182250_at	D1007.5	0.539298	1.41057e-05	0.31911	0.556591	0.577489	0.145787	0.0612372	N2<DR1350
190029_s_at	D1007.7	0.045051	0.000703456	0.992094	-0.26648	-0.414564	-0.599852	-0.749217	N2<DR1350
192034_s_at	D1009.1	0.173444	8.02814e-07	0.262505	0.385142	0.394964	0.807833	0.899597	N2>DR1350
188894_s_at	D1009.2	0.169212	5.50722e-05	0.198497	0.085243	0.0789339	0.614362	0.445858	N2>DR1350
180833_s_at	D1009.4	0.982135	0.000111839	0.639385	0.00451437	0.0521651	0.704694	0.66136	N2>DR1350
180711_at	D1014.2	0.304524	0.000862943	0.527052	-2.41808	-2.30167	-1.21637	-0.746759	N2>DR1350
189830_at	D1014.3	0.411923	2.85877e-06	0.720264	1.27732	1.29234	1.6169	1.65445	N2>DR1350
187742_at	D1014.9	0.246138	1.33477e-07	0.0987699	-1.13355	-1.26409	-0.492297	-0.466508	N2>DR1350
189709_at	D1022.8	0.171186	0.000116881	0.642896	-0.166337	-0.088496	0.327556	0.478815	N2>DR1350
178450_at	D1043.1	0.754059	0.000538337	0.884106	0.000990131	0.0291822	0.339754	0.350073	N2>DR1350
187275_at	D1054.13	0.343282	7.20912e-05	0.643887	-0.512425	-0.413982	0.0129058	0.0477823	N2>DR1350
181355_s_at	D1054.14	0.171768	6.02183e-06	0.615969	0.359971	0.437326	0.780301	0.817748	N2>DR1350
188448_at	D1069.2	0.816442	5.20653e-06	0.452609	0.574733	0.442076	-0.902576	-0.831752	N2<DR1350
181706_at	D1069.3	0.0823541	1.03999e-06	0.650063	-0.04616	0.00323472	0.228513	0.258958	N2>DR1350
188706_at	D1081.2	0.53129	2.61596e-06	0.408258	-0.0912934	-0.102521	0.464791	0.543286	N2>DR1350
177920_at	D1086.3	0.581881	6.13929e-05	0.138671	-0.109924	0.0433092	-0.523252	-0.597218	N2<DR1350
178934_at	D2005.2	0.828972	6.97104e-06	0.107987	0.262086	0.0983205	0.943484	1.07128	N2>DR1350
175989_at	D2007.2	0.232033	2.04429e-05	0.524875	-0.88408	-0.719898	-0.083691	-0.0309987	N2>DR1350
192665_at	D2013.1	0.434717	0.000378551	0.10923	-0.237665	-0.327812	0.135752	0.377244	N2>DR1350
187932_at	D2013.8	0.579008	0.000831145	0.791448	1.36932	1.55844	0.277257	0.344943	N2<DR1350
186829_at	D2013.9	0.460156	3.88922e-06	0.306002	1.97245	2.13594	1.09779	1.07001	N2<DR1350
180665_at	D2021.4	0.137015	1.43422e-05	0.623472	-0.513589	-0.446131	0.00665599	0.134423	N2>DR1350
188367_at	D2021.8	0.000378298	5.81078e-07	0.000462936	-1.12248	-2.09308	-0.404403	-0.419247	N2>DR1350
192072_s_at	D2030.1	0.199853	8.82845e-05	0.178996	0.466949	0.46438	0.663241	0.76081	N2>DR1350
192909_at	D2030.2	0.192661	0.000152324	0.755386	0.486735	0.650206	1.14482	1.24788	N2>DR1350
177567_s_at	D2030.3	0.500814	0.000580989	0.898408	0.17393	0.116329	0.738776	0.65469	N2>DR1350
191695_at	D2030.5	0.222624	2.54802e-05	0.128675	0.390398	0.358727	0.979914	1.23678	N2>DR1350
192424_s_at	D2030.9A	0.0722416	6.34617e-07	0.437901	0.313403	0.447835	1.00644	1.06482	N2>DR1350
191843_s_at	D2045.6	0.563219	0.000314893	0.259928	0.42959	0.473027	0.945328	0.815942	N2>DR1350
193988_at	D2085.4	0.620959	0.000110438	0.512114	0.312572	0.375742	0.71813	0.709094	N2>DR1350
178685_at	D2085.7	0.888157	0.000106806	0.155317	-0.211747	-0.335937	0.266678	0.416197	N2>DR1350
180123_at	D2092.5	0.290202	0.000601284	0.318718	-2.04179	-1.55361	-0.591421	-0.576007	N2>DR1350
183207_at	D2096.3	0.562337	9.00565e-05	0.114069	1.21949	1.15832	1.50481	1.62922	N2>DR1350
182741_s_at	D2096.4	0.545886	0.000192643	0.661831	-0.350127	-0.339359	0.0173095	0.0834784	N2>DR1350
182596_s_at	D2096.8	0.151099	2.93227e-06	0.381878	1.66311	1.54029	2.18079	2.14843	N2>DR1350
177385_at	DC2.4	0.964933	0.000123024	0.375517	-0.0699283	0.0132617	-0.626419	-0.71806	N2<DR1350
188961_at	DH11.1	0.298218	4.95302e-06	0.655284	-0.0961911	-0.0475979	0.67367	0.791694	N2>DR1350
177235_s_at	DH11.2	0.000418992	6.20977e-07	0.187667	1.14809	1.30954	0.568521	0.837404	N2<DR1350
177271_at	DH11.5	0.203033	1.44218e-06	0.999112	0.25286	0.322028	0.882964	0.952017	N2>DR1350
193082_s_at	DY3.2	0.632041	0.00019338	0.393679	1.31108	1.40171	1.78882	1.76267	N2>DR1350
177694_at	E01G4.5	0.606783	0.000121761	0.923629	-1.13398	-1.18927	-0.245027	-0.325368	N2>DR1350
192005_at	E01H11.1	0.180331	1.11567e-05	0.00184673	0.856467	0.626639	0.315138	0.433059	N2<DR1350
193244_at	E02A10.1	0.0782316	2.11656e-05	0.299456	1.14231	1.10035	1.60154	1.45714	N2>DR1350
190235_at	E02C12.5	0.348516	0.000130822	0.89854	-0.73382	-0.641766	-0.16366	-0.0930995	N2>DR1350
180853_at	E02D9.2	0.781802	0.000195069	0.778632	1.16371	1.1634	1.6028	1.64385	N2>DR1350
192979_at	E02H4.3	0.554669	0.000767923	0.756293	-0.288249	-0.222572	0.102386	0.123072	N2>DR1350
187782_s_at	E03D2.2	0.841966	0.000748192	0.672922	0.759894	0.743947	1.09241	1.13666	N2>DR1350
193498_at	E03G2.3_rc	0.0847545	1.99237e-05	0.0782513	-0.455042	-0.456878	-0.84438	-0.702422	N2<DR1350
187200_s_at	E04A4.5	0.931815	4.47916e-05	0.0689095	0.472762	0.266647	1.02574	1.21522	N2>DR1350
187640_s_at	E04D5.1	0.131734	2.59223e-06	0.413963	0.718209	0.597049	1.23535	1.19638	N2>DR1350
192987_at	E04F6.11	0.102159	0.000650658	0.626764	-1.15862	-0.942643	-0.6167	-0.493609	N2>DR1350
192499_at	E04F6.3	0.158979	1.06223e-05	0.650228	1.00522	1.10861	1.52491	1.58018	N2>DR1350
191847_s_at	E04F6.5	0.158594	0.000824953	0.487643	-0.0607601	0.0993489	0.354881	0.412917	N2>DR1350
179913_at	E04F6.9	0.0228557	0.0002586	0.0810026	1.3358	1.41263	0.56145	1.01532	N2<DR1350
187576_at	EEED8.2	0.842736	0.000532341	0.124396	-0.539987	-0.309928	-1.12551	-1.41795	N2<DR1350
182450_at	EGAP2.1	0.171053	0.000719579	0.721995	-0.330924	-0.219243	0.155235	0.339443	N2>DR1350
189723_s_at	EGAP7.1	0.471241	8.13166e-05	0.51711	1.48017	1.44423	-1.5664	-2.2228	N2<DR1350
178262_at	F01D5.5	0.333621	5.17094e-06	0.292629	1.62908	1.63349	1.19682	1.09934	N2<DR1350
178244_at	F01D5.6	0.114065	9.30222e-06	0.249257	-0.0116627	-0.112867	-1.65715	-2.23184	N2<DR1350
191800_at	F01E11.1	0.975021	1.60298e-06	0.248871	1.37698	1.46236	0.625974	0.544917	N2<DR1350
185735_at	F01E11.3	0.696905	0.00065474	0.766116	-1.24264	-1.13657	-0.393567	-0.379247	N2>DR1350
181962_at	F01F1.3	0.998071	1.0368e-07	0.0784248	-0.696739	-0.850563	0.501941	0.655386	N2>DR1350
181108_at	F01F1.5	0.00869343	0.000617067	0.855551	1.2021	1.12083	1.31939	1.24652	N2>DR1350
193147_at	F01G10.10	0.588093	0.000229762	0.377167	-0.356106	-0.45321	-2.25406	-1.86145	N2<DR1350
190131_s_at	F01G10.2	0.00680089	0.000551628	0.990943	-0.140373	0.128018	0.269631	0.536289	N2>DR1350
183655_at	F01G10.6	0.778213	4.37589e-05	0.489744	0.693557	0.638274	-0.421031	-0.291287	N2<DR1350
190867_s_at	F01G10.8	0.0271469	0.00014535	0.317376	-0.040057	0.233214	0.52718	0.645637	N2>DR1350
183826_at	F01G10.9	0.00596851	4.37735e-07	0.0186662	0.241882	0.301654	-1.13712	-0.618921	N2<DR1350
185988_at	F01G12.3	0.339477	8.65683e-05	0.0816298	-0.212513	-0.376619	0.0754563	0.128689	N2>DR1350
193651_s_at	F02A9.2	0.293728	0.000357177	0.22939	2.62857	2.67172	2.54653	2.54336	N2<DR1350
187436_s_at	F02A9.4B	0.296952	8.68124e-05	0.880316	0.504299	0.427758	0.932381	0.874561	N2>DR1350
182600_at	F02D10.6	0.522557	0.000411059	0.871685	-0.539951	-0.648953	-1.31684	-1.38232	N2<DR1350
189325_at	F02D8.4	0.955582	0.000526952	0.173285	0.309057	0.384711	0.653469	0.583416	N2>DR1350
187417_s_at	F02E8.5	0.575656	0.000188944	0.44501	-0.410738	-0.514905	0.0168513	0.0333643	N2>DR1350
190750_at	F02E9.6	0.281573	4.32744e-05	0.51956	0.287038	0.266454	0.658626	0.580395	N2>DR1350
177564_at	F02E9.9	0.315869	0.000718884	0.721271	-0.73245	-0.502006	0.176901	0.289011	N2>DR1350
193719_s_at	F07A11.2	0.114329	0.000889298	0.0855484	0.869881	0.893321	0.475622	0.0121388	N2<DR1350
190129_at	F07A5.5	0.208146	2.73684e-06	0.335223	-0.00225385	0.0188689	0.64858	0.795659	N2>DR1350
172055_x_at	F07B7.D	0.54206	0.000605252	0.526881	0.221904	0.218323	-0.66391	-0.475883	N2<DR1350
192629_s_at	F07C3.4	0.680792	0.00023835	0.982432	0.0155374	-0.0129844	0.412457	0.386818	N2>DR1350
180924_at	F07C4.6	0.022051	0.000437888	0.0852138	0.235861	0.373282	-0.980308	-0.22232	N2<DR1350
180474_at	F07C4.7	0.323589	0.000102922	0.445843	0.327545	0.313275	-0.031277	-0.137037	N2<DR1350
192719_s_at	F07D3.2	0.735606	0.000894496	0.317284	0.721797	0.606516	1.37544	1.60318	N2>DR1350
184561_at	F07G11.4	0.132442	0.000413972	0.95818	-0.556274	-0.289114	-1.51798	-1.23299	N2<DR1350
182371_at	F07G6.6	0.984398	1.31983e-05	0.367907	-0.0127227	-0.121619	-1.22261	-1.10901	N2<DR1350
194054_s_at	F08A8.3	0.714985	0.000835742	0.259378	-0.380064	-0.29562	0.266807	0.105882	N2>DR1350
193148_at	F08B1.1	0.960278	9.21132e-05	0.336123	0.0438015	0.12885	0.763741	0.669699	N2>DR1350
181885_at	F08B12.1	0.0642771	0.000150571	0.977472	0.57867	0.711164	0.171303	0.300246	N2<DR1350
182060_at	F08B4.1	0.218739	0.000124109	0.259275	-0.88402	-0.704214	-0.311376	-0.302885	N2>DR1350
187194_at	F08B4.5	0.0406788	4.06863e-05	0.777487	0.205499	0.279579	0.432615	0.490834	N2>DR1350
189287_at	F08B6.3	0.307633	6.81042e-05	0.0501044	0.406607	0.349826	0.650223	0.808832	N2>DR1350
189243_at	F08C6.1	0.0694754	0.000139514	0.579681	0.108572	0.260277	0.526708	0.612875	N2>DR1350
180063_at	F08C6.3	0.806468	9.21881e-05	0.930015	-0.00709816	0.00278106	0.424998	0.445889	N2>DR1350
193986_s_at	F08C6.4	0.36744	0.000223242	0.564497	0.219964	0.0986926	-0.320855	-0.348461	N2<DR1350
184704_at	F08D12.2	0.588829	0.000662132	0.735448	0.418856	0.307055	-0.28276	-0.308862	N2<DR1350
181681_at	F08F1.6	0.438178	1.01004e-06	0.820295	0.612542	0.53189	-1.19237	-1.33818	N2<DR1350
182555_at	F08F3.1	0.864817	7.42892e-05	0.143763	-0.602937	-0.724338	-0.115088	0.0358565	N2>DR1350
193081_at	F08F3.2	0.25044	5.02287e-05	0.0806612	0.336648	0.1817	0.616444	0.652803	N2>DR1350
193165_at	F08F3.3	0.0284626	2.8368e-06	0.84381	1.2743	1.12974	1.84638	1.72232	N2>DR1350
180666_at	F08G12.3	0.524286	0.000647571	0.840392	-0.813959	-0.735931	-0.313368	-0.272495	N2>DR1350
192280_s_at	F08G2.1	0.287748	2.33897e-06	0.107965	0.313241	0.381332	-0.707357	-1.00665	N2<DR1350
172835_x_at	F08G2.2	0.357222	1.57145e-06	0.871612	1.17679	1.12025	0.316088	0.236255	N2<DR1350
172899_x_at	F08G2.3	0.898357	2.49006e-05	0.750375	1.27697	1.29463	0.533592	0.492363	N2<DR1350
178651_at	F08G2.5	0.817616	2.81492e-05	0.838736	-0.692483	-0.604782	-2.31327	-2.30778	N2<DR1350
189993_at	F08H9.8	0.163622	0.000457436	0.418102	0.124078	0.194531	0.625516	0.872843	N2>DR1350
178437_at	F08H9.9	0.004164	0.000461292	0.12084	-2.22298	-1.26883	-0.98002	-0.607162	N2>DR1350
179997_s_at	F09A5.4A	0.548015	2.15879e-06	0.0742892	0.379049	0.322421	0.774028	0.880515	N2>DR1350
184828_s_at	F09B12.1A	0.457045	3.02635e-05	0.524476	0.498106	0.472385	-1.22073	-1.54161	N2<DR1350
177555_at	F09B9.4	0.0174077	0.000837113	0.844078	1.20246	1.34016	0.987425	1.10758	N2<DR1350
192709_at	F09C3.2	0.395962	0.000449999	0.632131	0.388055	0.43891	1.05177	1.22939	N2>DR1350
184066_at	F09E5.4	0.0342849	0.0006061	0.502293	0.72625	0.793467	0.502019	0.620413	N2<DR1350
181686_at	F09E5.6	0.322699	0.000886982	0.486233	-0.337442	-0.118172	0.383861	0.423682	N2>DR1350
181525_at	F09E5.7	0.258653	0.000128203	0.304631	0.505343	0.500898	0.802587	0.716309	N2>DR1350
187983_at	F09E8.2	0.438474	0.000108089	0.327657	0.757455	0.69708	0.494751	0.502133	N2<DR1350
192465_at	F09E8.5	0.275618	0.000192624	0.0547069	-1.10965	-1.9898	-0.0207957	0.256807	N2>DR1350
191514_at	F09F3.11	0.844754	0.000104367	0.118767	-1.17608	-1.3011	-0.744726	-0.586961	N2>DR1350
183745_at	F09F7.1	0.329533	0.000148841	0.0251928	-0.617546	-0.853748	-0.369262	-0.262647	N2>DR1350
190067_at	F09F7.4	0.987823	2.67972e-06	0.0484525	1.55843	1.4503	0.904194	1.01379	N2<DR1350
182470_at	F09F7.6	0.307078	0.000175153	0.242087	0.506727	0.484913	1.17834	1.47639	N2>DR1350
183159_at	F09F9.2	0.0648146	5.04385e-06	0.0451204	0.577365	0.619984	-0.954934	-1.78312	N2<DR1350
188495_at	F09G2.3	0.581945	4.96372e-06	0.2976	-0.782585	-0.731039	0.348303	0.187311	N2>DR1350
176095_at	F09G8.3	0.155331	9.99927e-05	0.327645	0.739934	0.601149	1.06294	1.03497	N2>DR1350
193083_s_at	F10C2.1	0.948068	0.000311928	0.836513	-0.53782	-0.513194	0.0107295	-0.00209203	N2>DR1350
193514_at	F10C2.5	0.414009	0.000823829	0.114759	0.198009	0.39618	0.722833	0.654443	N2>DR1350
181179_s_at	F10D11.2	0.945885	0.000446936	0.615521	0.0873123	0.0518633	0.494135	0.54056	N2>DR1350
190682_at	F10D2.2	0.0636768	4.50467e-06	0.824555	0.975275	0.843864	0.246964	0.0842263	N2<DR1350
192578_at	F10D2.9	0.0104398	3.70033e-08	0.00957604	0.0400247	-0.220832	-0.878503	-0.876241	N2<DR1350
181682_at	F10D7.1	0.905391	5.68785e-05	0.563999	-1.20506	-1.33114	0.0320897	0.115464	N2>DR1350
189407_at	F10D7.3	0.155956	0.000377537	0.999314	0.19949	-0.01683	-0.610562	-0.827128	N2<DR1350
181837_at	F10E7.5	0.242583	0.000562593	0.823656	1.04175	0.919732	1.47405	1.3897	N2>DR1350
176126_at	F10E9.4	0.0401937	0.00093123	0.335112	0.318714	0.21329	0.773293	0.515626	N2>DR1350
182565_at	F10G2.2	0.908382	1.55819e-05	0.530999	0.808108	0.739607	-0.453232	-0.35437	N2<DR1350
182790_at	F10G2.3	0.307254	5.92234e-05	0.758689	0.0569651	-0.0516601	0.62378	0.564194	N2>DR1350
179823_at	F10G7.1	0.111834	0.000520495	0.850545	0.72865	0.605061	1.1772	1.02339	N2>DR1350
192151_at	F10G7.2	0.968615	9.6731e-07	0.997558	1.58461	1.57959	0.0569044	0.05261	N2<DR1350
193295_at	F10G7.4	0.459407	0.000554377	0.0835583	0.090798	0.15311	-0.093881	-0.236985	N2<DR1350
191638_s_at	F10G8.1	0.768088	3.69319e-07	0.816788	0.330946	0.445156	-2.78226	-2.76849	N2<DR1350
193740_at	F10G8.5	0.655784	1.27539e-05	0.7212	0.950197	0.885864	1.65316	1.64596	N2>DR1350
191454_at	F10G8.7	0.332981	0.000688034	0.979022	-0.195998	-0.118918	0.21276	0.294008	N2>DR1350
191580_s_at	F11A10.1	0.149939	0.000261657	0.122845	-0.115075	0.0593998	0.30132	0.294361	N2>DR1350
190400_at	F11A3.1	0.588774	0.000597463	0.285268	1.16631	1.06126	1.432	1.46779	N2>DR1350
192389_at	F11A3.2	0.889046	0.000644278	0.760505	-0.663885	-0.716579	-0.0804803	-0.0608213	N2>DR1350
192628_at	F11A5.10	0.0573263	1.2834e-05	0.906722	0.107388	0.289915	0.854892	1.01855	N2>DR1350
191559_s_at	F11A5.9	0.0227082	0.000176066	0.253241	-1.03583	-0.827461	-0.333876	0.198657	N2>DR1350
182121_at	F11C7.2	0.279179	6.32142e-05	0.116999	1.721	1.66706	0.874534	1.13856	N2<DR1350
172913_x_at	F11D11.9	0.968844	0.000582892	0.674347	0.510032	0.540065	0.191577	0.166625	N2<DR1350
187664_s_at	F11E6.1	0.068857	0.000220174	0.621028	0.414161	0.522014	-0.0525789	0.125179	N2<DR1350
179570_at	F11E6.4	0.321678	3.40758e-07	0.343902	0.355627	0.359846	-1.00485	-0.832147	N2<DR1350
187724_s_at	F12A10.2	0.948925	5.6297e-05	0.358671	-2.97538	-2.61328	0.052353	-0.263712	N2>DR1350
175885_at	F12E12.C	0.000375788	1.75343e-05	0.0604121	-0.287195	-0.10813	-0.834517	-0.44292	N2<DR1350
192855_at	F12F3.1	0.970956	8.18681e-06	0.555627	0.0983223	0.0723892	0.521973	0.55128	N2>DR1350
178205_s_at	F12F6.1	0.672092	0.000373768	0.257935	0.582285	0.638387	1.09301	0.973617	N2>DR1350
189028_s_at	F12F6.5	0.726889	2.391e-05	0.182467	0.215508	0.296843	0.66882	0.619791	N2>DR1350
188345_s_at	F12F6.9	0.965465	1.35924e-05	0.77558	0.770119	0.85471	-1.49466	-1.557	N2<DR1350
192441_s_at	F13B10.1B	0.5442	8.4473e-05	0.659164	0.193242	0.181154	0.727525	0.6523	N2>DR1350
181428_at	F13B6.1	0.505009	1.8996e-05	0.816452	0.679822	0.582117	-0.279692	-0.327412	N2<DR1350
182515_at	F13B9.2	0.0169748	1.23072e-06	0.0179436	0.0101079	0.0146753	-1.98217	-1.23262	N2<DR1350
192806_at	F13D11.3	0.00090216	1.51512e-08	0.0348796	-0.336153	-0.244592	0.376481	0.647575	N2>DR1350
193849_at	F13D11.4	0.832196	6.73657e-06	0.182841	1.44579	1.53501	0.974731	0.908797	N2<DR1350
180072_s_at	F13D12.9	0.932879	0.000383751	0.520257	0.45533	0.414096	0.101263	0.133058	N2<DR1350
187036_at	F13E9.3	0.877123	0.000812798	0.308973	0.456455	0.355424	-0.229947	-0.0941069	N2<DR1350
178555_at	F13E9.8	0.757271	0.000293558	0.980582	-0.656443	-0.602819	0.293715	0.339532	N2>DR1350
190370_at	F13G3.1	0.342042	2.44641e-05	0.332764	0.65406	0.655645	0.0723175	-0.0831986	N2<DR1350
177956_at	F13G3.2	0.866083	1.74395e-07	0.288877	0.605893	0.721971	-0.765223	-0.850442	N2<DR1350
186759_at	F13G3.3	0.304252	1.06629e-06	0.99113	0.223573	0.309939	-0.822591	-0.734402	N2<DR1350
192139_s_at	F13G3.8	0.0272037	0.000763294	0.929373	-0.924857	-0.778592	-0.644076	-0.507406	N2>DR1350
189895_at	F13H6.1	0.955375	0.000142971	0.415054	-0.756546	-0.653597	0.222303	0.104528	N2>DR1350
192207_at	F13H8.2	0.328447	5.80984e-06	0.724525	-0.265355	-0.187286	0.339105	0.376626	N2>DR1350
188584_s_at	F14B4.2	0.432103	7.73802e-05	0.281682	-0.230188	-0.255663	0.254951	0.409266	N2>DR1350
193526_s_at	F14D12.2	0.357153	2.11431e-05	0.378907	0.758108	0.759853	1.06016	1.13305	N2>DR1350
190178_s_at	F14D12.5	0.745795	0.000434674	0.574934	-0.103365	-0.126803	0.381825	0.468453	N2>DR1350
178799_at	F14D7.7	0.949137	0.000307815	0.227921	0.0722499	-0.193713	-1.353	-1.11256	N2<DR1350
182420_at	F14F11.2	0.286565	0.000777446	0.180189	0.622917	0.585278	1.0583	1.35911	N2>DR1350
180193_at	F14F9.4	0.724377	6.75942e-05	0.617287	-1.24041	-1.16453	-0.550576	-0.563823	N2>DR1350
176787_s_at	F14H12.3	0.471412	3.10438e-06	0.108159	0.0571671	-0.104036	-0.775063	-0.708894	N2<DR1350
190264_s_at	F15B9.7	0.689332	0.000740272	0.476899	-0.0346007	0.0256329	0.278441	0.261234	N2>DR1350
191688_at	F15B9.8	0.571902	3.3836e-07	0.239829	0.814371	0.748085	-0.795107	-0.614012	N2<DR1350
177778_at	F15D3.7	0.819866	0.000310191	0.0573885	1.02934	0.868206	1.33982	1.53921	N2>DR1350
181326_at	F15E6.2	0.363358	0.000372517	0.830635	0.160069	-0.133448	-1.34986	-1.53388	N2<DR1350
180425_s_at	F15E6.3	0.705352	0.000559512	0.796514	-0.251227	-0.15946	0.555329	0.572791	N2>DR1350
183185_at	F15H10.8	0.919884	0.000496906	0.143992	-1.04457	-1.20129	-1.70321	-1.56536	N2<DR1350
192897_at	F16A11.1	0.649796	1.54249e-06	0.897925	-0.0747752	-0.0518777	0.762033	0.802808	N2>DR1350
183062_at	F16B4.4	0.355162	0.000320889	0.584939	1.28569	1.2454	0.754278	0.602767	N2<DR1350
188807_at	F16C3.1	0.84033	0.000436387	0.0408654	-0.337447	-0.48575	-0.117714	0.058307	N2>DR1350
177740_s_at	F16D3.4	0.107728	8.29337e-06	0.95243	-0.157236	-0.0507539	0.449579	0.563554	N2>DR1350
186158_at	F16H11.1	0.981004	0.000542751	0.90726	0.245135	0.238357	-0.156367	-0.146108	N2<DR1350
193486_at	F16H11.5	0.108106	0.000128244	0.500355	-0.326778	-0.175162	0.130073	0.196575	N2>DR1350
193797_at	F16H6.1	0.308446	0.000898664	0.72909	1.06011	1.11758	0.627541	0.741575	N2<DR1350
172929_x_at	F16H9.1A	0.280591	2.33214e-06	0.476839	0.0805752	0.00654667	0.51312	0.497142	N2>DR1350
182781_s_at	F16H9.1B	0.393936	6.97918e-06	0.348847	0.225359	0.119704	0.741941	0.747186	N2>DR1350
191134_at	F17A9.3	0.180002	3.63385e-06	0.308826	0.56661	0.663919	-2.55866	-1.90828	N2<DR1350
181257_at	F17C11.2	0.221528	1.27712e-05	0.375378	1.12824	1.14767	1.55628	1.66995	N2>DR1350
188375_at	F17C11.3	0.642053	9.64063e-06	0.563003	0.257929	0.244824	-0.878261	-0.759971	N2<DR1350
180312_at	F17C11.4	0.272819	4.78348e-06	0.259273	0.641379	0.756238	1.21805	1.21629	N2>DR1350
181481_at	F17C11.7	0.411762	3.98538e-06	0.909707	0.699545	0.736041	1.11449	1.14229	N2>DR1350
180560_s_at	F17C11.8	0.414438	3.20598e-07	0.41467	0.478334	0.530514	0.970125	0.970139	N2>DR1350
191633_s_at	F17C8.1	0.83261	0.000546711	0.572956	0.0574757	-0.000624202	0.414511	0.441131	N2>DR1350
172881_x_at	F17E9.10	0.652844	4.72908e-05	0.998111	1.27969	1.24896	0.761748	0.731335	N2<DR1350
184694_at	F17E9.11	0.422314	0.000249359	0.977517	-0.34738	-0.494108	-1.39835	-1.53533	N2<DR1350
172661_x_at	F17E9.12	0.875567	0.000126372	0.727058	0.573369	0.54771	-0.357041	-0.289867	N2<DR1350
172851_x_at	F17E9.9	0.280399	7.14534e-06	0.47948	0.368038	0.328704	-0.529489	-0.709096	N2<DR1350
183064_at	F17H10.2	0.145114	1.16302e-06	0.0916522	-0.309975	-0.330112	0.429426	0.664971	N2>DR1350
190309_at	F18A1.2	0.219869	3.73041e-07	0.355317	0.175946	0.156026	1.0891	0.957508	N2>DR1350
176605_s_at	F18A1.3	0.167728	8.48911e-10	0.0115299	0.0362134	0.162065	0.981689	0.935773	N2>DR1350
191829_at	F18A11.2	0.0857855	4.41079e-08	0.403944	0.578267	0.626495	-0.346979	-0.219906	N2<DR1350
188704_s_at	F18A12.8	0.827324	0.00038345	0.416296	-0.191902	-0.115921	0.614578	0.48438	N2>DR1350
180778_at	F18C5.3	0.81097	0.000656589	0.493392	0.122747	0.170266	0.739319	0.641858	N2>DR1350
180537_s_at	F18C5.4	0.921883	3.51174e-05	0.987009	1.26975	1.27839	0.423871	0.435952	N2<DR1350
180882_s_at	F18C5.5	0.613412	0.000170094	0.889575	-0.303022	-0.233546	-1.52784	-1.40627	N2<DR1350
182283_at	F18E9.3	0.51688	5.42816e-06	0.673967	-0.557784	-0.686551	0.618077	0.590181	N2>DR1350
182502_at	F18E9.4	0.675582	7.09897e-07	0.48008	0.286367	0.394382	-0.919807	-0.947976	N2<DR1350
182444_at	F18G5.6	0.194247	0.000733451	0.76232	-0.0676979	0.0388364	0.413	0.579934	N2>DR1350
185515_at	F19B10.1	0.414393	9.48021e-05	0.513559	-1.84387	-2.19497	-0.368238	-0.408535	N2>DR1350
185516_s_at	F19B10.1	0.677729	6.99055e-05	0.517417	-1.41273	-1.18777	0.245082	0.195157	N2>DR1350
178930_at	F19H8.2	0.632154	2.20222e-06	0.0976573	1.89572	2.05114	1.23523	1.145	N2<DR1350
178757_at	F19H8.4	0.316505	9.11733e-06	0.856407	-0.065153	0.202087	-2.13395	-1.94628	N2<DR1350
183123_s_at	F20A1.9	0.189374	0.000625742	0.434291	-0.280526	-0.404494	-0.0277217	-0.0612886	N2>DR1350
179155_s_at	F20G2.3	0.542272	4.38641e-07	0.623835	1.73741	1.80853	0.853818	0.861663	N2<DR1350
178969_at	F21A3.7	0.124633	4.9438e-05	0.263862	-1.31492	-0.965702	-0.229694	-0.168201	N2>DR1350
185902_at	F21C10.9	0.338966	8.41105e-05	0.941751	1.27494	1.06788	-0.122682	-0.301161	N2<DR1350
194090_s_at	F21D12.1A	0.0110855	9.7641e-08	0.0978753	0.0195085	0.0705916	0.598711	0.785294	N2>DR1350
185628_at	F21D12.3	0.686786	2.9739e-06	0.397755	0.0473168	0.0025862	1.04539	1.16887	N2>DR1350
177722_at	F21D9.6	0.373517	0.00025183	0.58485	-0.284344	-0.381041	-1.74988	-2.14143	N2<DR1350
182896_at	F21E9.2	0.473893	7.16653e-05	0.682027	0.333723	0.230025	-1.90226	-2.27597	N2<DR1350
183815_at	F21E9.3	0.0561443	0.000395057	0.098547	-0.557871	-0.268269	-0.0147085	0.0109032	N2>DR1350
182129_at	F21E9.4	0.618421	0.000493991	0.624868	-0.367922	-0.370017	-1.47981	-1.70277	N2<DR1350
193623_at	F21F3.3	0.0137485	7.96809e-06	0.067789	-0.159154	-0.032937	-1.65085	-1.00828	N2<DR1350
188435_at	F21F8.2	0.125658	7.1756e-05	0.767215	-2.65559	-2.394	-1.32179	-0.946039	N2>DR1350
193368_s_at	F21H12.4	0.614832	0.000321467	0.881528	-0.553213	-0.646249	0.250532	0.199763	N2>DR1350
180227_at	F21H7.10	0.481469	0.00025263	0.368078	-0.288477	-0.239085	-1.49565	-1.88321	N2<DR1350
172787_x_at	F22B3.1	0.523124	0.000181252	0.442177	1.05971	1.0372	-0.113937	0.12198	N2<DR1350
189668_at	F22D3.1	0.109059	0.000365424	0.504499	0.0278443	0.160775	0.377998	0.43667	N2>DR1350
181759_at	F22D3.2	0.654225	0.000649439	0.521408	0.255098	0.173204	0.595828	0.610638	N2>DR1350
183325_s_at	F22D3.6	0.488642	0.000121083	0.484644	-0.0433046	-0.0436265	0.245422	0.313397	N2>DR1350
190248_s_at	F22E10.3	0.168462	0.000153596	0.487127	0.0758911	-0.116244	0.587042	0.519727	N2>DR1350
187973_s_at	F22E12.4	0.220398	0.000100082	0.635311	0.200234	0.269371	0.747962	0.898589	N2>DR1350
182812_at	F22F4.1	0.725505	0.000132449	0.698186	0.153184	0.320639	-1.2545	-1.26288	N2<DR1350
180744_at	F22F7.6	0.572114	0.000330855	0.285643	-0.756627	-0.651447	-1.67277	-2.00114	N2<DR1350
190044_at	F23A7.3	0.711654	0.000366503	0.18389	-1.60317	-1.72968	-1.07965	-0.862685	N2>DR1350
183603_at	F23B12.3	0.158701	0.000137206	0.352105	-0.444807	-0.6122	-0.0618398	-0.0991338	N2>DR1350
187600_at	F23B2.1	0.199212	4.52639e-05	0.775504	1.27683	1.31746	1.55876	1.62108	N2>DR1350
191298_s_at	F23B2.12	0.00267901	3.6988e-05	0.91863	0.171733	-0.0836344	0.678666	0.410408	N2>DR1350
193008_at	F23B2.2	0.580726	7.1371e-06	0.796166	0.261704	0.32292	1.02462	1.04703	N2>DR1350
182128_at	F23D12.3	0.000864706	2.08936e-07	0.236871	-0.693359	-1.04826	0.13086	-0.0830613	N2>DR1350
183318_at	F23D12.5	0.0103439	0.000150907	0.0027425	-2.33414	-1.34839	-0.910005	-1.03098	N2>DR1350
181392_at	F23F1.5	0.621785	7.14686e-06	0.0527038	0.27455	0.114737	-0.44295	-0.342011	N2<DR1350
185430_at	F23H11.1	0.919462	3.73213e-06	0.220914	-0.0587556	-0.153303	0.590079	0.670847	N2>DR1350
189822_s_at	F23H12.1	0.530742	1.24912e-05	0.635662	-0.347663	-0.276462	0.271941	0.28204	N2>DR1350
189932_s_at	F25B3.1	0.306954	0.000133487	0.461792	-0.00167459	0.15127	0.622231	0.648345	N2>DR1350
190911_at	F25B4.7	0.605078	0.000172008	0.266629	0.136982	0.00881252	0.535853	0.584382	N2>DR1350
183450_at	F25B4.9	0.00838439	2.08402e-05	0.616416	1.89263	2.07262	2.31507	2.44811	N2>DR1350
187770_s_at	F25B5.3	0.949419	0.000839078	0.416145	0.566647	0.506919	0.846624	0.89788	N2>DR1350
189731_at	F25C8.4	0.269391	3.35519e-05	0.213952	-0.671471	-0.42798	0.254529	0.238849	N2>DR1350
189826_at	F25D1.1	0.430582	1.42468e-05	0.687304	0.931553	0.998786	1.4567	1.47893	N2>DR1350
178006_at	F25D1.3	0.801677	2.82399e-05	0.883163	0.536419	0.498975	-2.35813	-2.50083	N2<DR1350
190330_s_at	F25E2.3	0.313986	0.000958298	0.540695	0.0519939	0.0871822	0.410558	0.549029	N2>DR1350
188906_s_at	F25E2.5	0.355461	0.000219152	0.260344	-0.242989	-0.0462364	0.436261	0.415564	N2>DR1350
183421_at	F25E5.5	0.653577	0.000193537	0.0958628	-0.51399	-0.606301	-0.216062	-0.0631916	N2>DR1350
194029_s_at	F25F2.2	0.791951	3.23652e-06	0.672612	0.374792	0.380982	0.815619	0.789059	N2>DR1350
190838_at	F25H2.2	0.306393	0.000866433	0.889393	-0.227644	-0.142284	0.223337	0.334524	N2>DR1350
193411_s_at	F25H5.1B	0.097067	4.85846e-05	0.886674	-0.0560507	0.0921663	0.605957	0.779357	N2>DR1350
179254_at	F25H8.6	0.127789	2.86363e-06	0.856924	0.0818346	0.208935	-0.684536	-0.582546	N2<DR1350
179058_at	F25H9.2	0.067422	0.00030292	0.255198	-1.42856	-0.984631	-0.460332	-0.342213	N2>DR1350
179338_at	F25H9.5	0.0946834	1.04594e-07	0.759208	0.66608	0.754575	1.38815	1.45127	N2>DR1350
172564_x_at	F26A10.1	0.229096	0.000229691	0.287495	-0.541787	-0.520389	0.138343	0.459353	N2>DR1350
172670_x_at	F26A3.3	0.907098	0.000659517	0.315396	-0.331726	-0.234651	0.327333	0.205657	N2>DR1350
191521_s_at	F26A3.4	0.334865	9.37026e-05	0.891389	0.879899	0.934299	1.31289	1.38462	N2>DR1350
189852_at	F26B1.2	0.231966	0.000138546	0.83082	0.387316	0.303088	0.938203	0.819308	N2>DR1350
185536_at	F26D10.11	0.0856043	2.55408e-05	0.051494	-0.619973	-0.593264	-1.13718	-1.48439	N2<DR1350
187027_at	F26D11.10	0.404554	0.000920919	0.979544	-0.787529	-0.693191	-0.225867	-0.125681	N2>DR1350
186878_at	F26D11.11	0.432816	4.92901e-05	0.10183	-0.185892	-0.105614	0.577249	0.367209	N2>DR1350
187837_at	F26D12.A	0.140329	8.36826e-05	0.0765276	-2.04429	-1.14158	0.25224	0.154806	N2>DR1350
189782_s_at	F26E4.1	0.243952	1.4299e-05	0.418976	0.523216	0.545556	0.989582	1.10575	N2>DR1350
179831_at	F26E4.10	0.397484	8.57035e-06	0.169975	-1.41865	-1.20009	-0.372681	-0.428566	N2>DR1350
193186_at	F26E4.11	0.631555	7.24499e-05	0.412974	0.0246523	-0.0129472	0.703309	0.843591	N2>DR1350
191704_s_at	F26F4.10	0.603871	0.000524426	0.181119	1.37062	1.41147	1.68166	1.59309	N2>DR1350
184097_at	F26F4.4	0.61286	0.000388383	0.928033	0.3939	0.380884	0.57207	0.553453	N2>DR1350
181636_at	F26G1.1	0.765311	0.000368515	0.878305	-0.235302	-0.20214	0.193759	0.204467	N2>DR1350
188917_s_at	F26H11.3A	0.883306	6.42857e-05	0.498426	2.06337	2.26031	0.491144	0.363556	N2<DR1350
193020_at	F26H9.4	0.793012	0.000768142	0.552733	0.159408	0.129744	0.554275	0.630154	N2>DR1350
191587_at	F26H9.7	0.108713	0.000283643	0.13235	-0.137673	0.0166397	0.207876	0.213616	N2>DR1350
181937_s_at	F27C1.2	0.420557	0.000630714	0.405926	1.11526	1.11267	1.53117	1.68922	N2>DR1350
188137_s_at	F27C1.7	0.956427	0.000159883	0.374021	2.08702	2.06436	2.23337	2.25892	N2>DR1350
190360_s_at	F27C1.8	0.613886	3.42624e-07	0.591017	1.1933	1.19924	-1.30823	-1.49318	N2<DR1350
172396_at	F27C1.9	1.25164e-05	7.13279e-07	0.000112429	-2.97729	-1.47808	-1.08171	-0.855421	N2>DR1350
193527_at	F27D9.1	0.447059	6.95027e-05	0.447514	0.397324	0.397267	0.966554	0.856879	N2>DR1350
179799_s_at	F27D9.6	0.682513	6.56151e-05	0.554687	1.25125	1.233	0.47505	0.573887	N2<DR1350
190417_at	F27D9.7	0.903063	2.07886e-05	0.745111	-0.046795	-0.0672446	-0.938778	-0.893944	N2<DR1350
193258_at	F27E5.4	0.328926	5.75119e-08	0.372241	0.783627	0.792458	-1.09483	-0.909213	N2<DR1350
185074_at	F28A12.2	0.338422	0.000272085	0.258793	-0.188762	-0.158514	-0.945562	-1.28771	N2<DR1350
193230_at	F28B12.2	0.12268	1.07389e-05	0.463209	0.296701	0.381101	0.650372	0.682674	N2>DR1350
183844_s_at	F28B3.6	0.863525	0.000892306	0.39602	1.12486	1.08046	1.38638	1.45269	N2>DR1350
192936_s_at	F28C6.6	0.203706	0.000142261	0.377494	0.255247	0.229645	0.693671	0.561721	N2>DR1350
178225_at	F28C6.9	0.912222	0.000862501	0.350434	-1.19668	-1.25816	-0.904642	-0.82722	N2>DR1350
193883_s_at	F28D1.10	0.457511	0.000683907	0.64327	0.816946	0.831724	1.05737	1.11965	N2>DR1350
179040_at	F28D9.4	0.192206	0.000211084	0.454304	0.542047	0.387255	0.0394426	-0.005219	N2<DR1350
181521_at	F28F5.3	0.132582	4.56707e-05	0.943949	-0.512282	-0.612455	-0.972325	-1.06418	N2<DR1350
179475_s_at	F28F8.5	0.787272	0.000385471	0.360757	0.89318	0.818654	0.486464	0.527671	N2<DR1350
194014_s_at	F28H6.1	0.609677	1.00208e-05	0.165952	-0.0487456	0.0741294	0.626997	0.567637	N2>DR1350
177621_at	F28H7.9	0.176384	0.000791511	0.812071	-1.14887	-0.975693	-0.600171	-0.476231	N2>DR1350
180505_at	F29C12.1	0.643609	0.000828741	0.382656	0.109149	0.235273	-1.1065	-1.50632	N2<DR1350
189636_s_at	F29D10.4	0.533209	0.000555062	0.25436	-0.200392	-0.0267118	0.424051	0.370737	N2>DR1350
191846_s_at	F29F11.1	0.860342	0.000322094	0.240359	1.13986	1.07397	0.69887	0.786801	N2<DR1350
179694_s_at	F29G9.6	0.0478654	7.71727e-06	0.897342	-0.896679	-0.727318	-0.127509	0.062349	N2>DR1350
193201_s_at	F30A10.8B	0.973445	3.17983e-05	0.378195	-0.195149	-0.254105	0.292116	0.355578	N2>DR1350
187709_at	F30B5.2	0.206323	0.000647799	0.211575	-0.851672	-1.11631	-0.4605	-0.46219	N2>DR1350
189017_at	F30F8.2	0.801729	0.000945774	0.482123	-0.727501	-0.777985	-0.267679	-0.162303	N2>DR1350
193468_at	F30F8.8	0.0684454	4.28124e-05	0.801652	0.328798	0.41262	0.681474	0.788895	N2>DR1350
191217_s_at	F30H5.3	0.947846	0.00057092	0.607821	0.196488	-0.00235738	-1.79949	-1.64527	N2<DR1350
190460_s_at	F31C3.1	0.501039	1.37271e-06	0.191951	2.5519	2.56528	2.34209	2.30253	N2<DR1350
193916_s_at	F31D4.3	0.983031	0.000553818	0.463524	1.43665	1.50044	1.03061	0.963075	N2<DR1350
179318_at	F31D4.8	0.91154	1.14803e-05	0.741471	0.171783	0.155612	-0.536913	-0.504398	N2<DR1350
177324_s_at	F31E3.1	0.340964	0.000110233	0.269772	0.957538	1.05062	1.30509	1.29776	N2>DR1350
189110_at	F31E3.2	0.488558	0.000952162	0.183889	-0.237926	0.00925324	0.502926	0.420337	N2>DR1350
187429_s_at	F31E3.4	0.591119	6.51141e-05	0.315473	-0.0425616	0.0516266	0.456376	0.426836	N2>DR1350
177413_s_at	F31E8.2	0.276137	0.000182722	0.695619	0.0191447	0.0834369	0.534915	0.667562	N2>DR1350
186003_at	F31F4.11	0.175761	6.70155e-06	0.290052	0.158213	0.237725	-2.42621	-1.83544	N2<DR1350
186215_at	F31F4.15	0.562787	0.000208561	0.266754	-0.202523	-0.308317	-1.56434	-1.24211	N2<DR1350
187906_at	F31F6.5	0.916528	4.01515e-05	0.988259	0.338222	0.326625	-0.669369	-0.684754	N2<DR1350
188674_at	F32A5.2	0.71002	5.56719e-06	0.0764584	-0.197308	-0.31094	0.391928	0.5587	N2>DR1350
180913_at	F32A5.5	0.0310606	6.23363e-05	0.0268622	1.19372	1.18771	1.50857	1.8497	N2>DR1350
187361_s_at	F32A5.6	0.20883	0.000521966	0.214552	-0.0134073	-0.0118897	0.328149	0.547247	N2>DR1350
183495_at	F32A6.1	0.794686	0.000713708	0.0655509	-1.39926	-1.11334	-0.512327	-0.734179	N2>DR1350
188296_at	F32A6.4	0.12296	0.000182358	0.808931	0.0388538	0.132474	0.437625	0.56299	N2>DR1350
191366_s_at	F32A7.3B	0.420547	2.43923e-05	0.556779	-0.148071	-0.0734285	0.32575	0.337789	N2>DR1350
192078_at	F32B6.2	0.853102	0.000101539	0.968039	1.16798	1.16043	1.52782	1.51611	N2>DR1350
190145_s_at	F32D8.4	0.0455268	0.000470702	0.0263799	0.729869	0.705161	0.937866	1.29592	N2>DR1350
180254_s_at	F32D8.5B	0.451647	0.000549637	0.875948	0.0971158	0.00300636	0.628277	0.566022	N2>DR1350
193944_at	F32D8.6	0.671332	0.000800913	0.0395089	2.09904	2.00795	2.22394	2.35482	N2>DR1350
186283_at	F32E10.1	0.228871	0.000222508	0.742406	-0.300522	-0.3929	0.340771	0.18308	N2>DR1350
192712_at	F32E10.3	0.8551	0.000257624	0.287036	0.137268	0.651367	-1.82207	-2.19028	N2<DR1350
184965_s_at	F32E10.6	0.624314	0.000833565	0.35002	0.82446	0.958507	1.37622	1.33308	N2>DR1350
190591_at	F32G8.6	0.042954	8.06698e-06	0.0232541	0.99308	0.970629	1.40616	1.70173	N2>DR1350
178231_s_at	F33A8.4	0.415066	9.63311e-06	0.42283	-0.0167221	-0.017667	0.663105	0.55459	N2>DR1350
186997_at	F33D11.11	0.254456	0.00022608	0.114451	0.573949	0.54441	0.82149	0.984443	N2>DR1350
193688_s_at	F33D4.2C	0.646164	0.00038185	0.657957	-2.54694	-2.55291	-0.362011	-0.686245	N2>DR1350
185424_s_at	F33D4.6A	0.831497	0.000879171	0.205181	-0.334522	0.0594829	-1.6146	-2.15804	N2<DR1350
178690_s_at	F33E2.5	0.349278	8.3327e-05	0.662364	0.300423	0.129307	-0.616997	-0.680931	N2<DR1350
186223_at	F33G12.4	0.791544	0.000153632	0.530718	-0.259047	-0.187863	0.304384	0.275106	N2>DR1350
190486_s_at	F33H1.1	0.296905	5.689e-05	0.265463	-0.54556	-0.310802	0.35849	0.350218	N2>DR1350
178349_at	F33H2.2	0.929399	0.000497847	0.720989	-0.121777	-0.136858	0.162501	0.187481	N2>DR1350
193289_at	F33H2.3	0.600465	7.69555e-06	0.184122	0.820131	0.740805	1.16454	1.20059	N2>DR1350
178347_at	F33H2.8	0.159307	7.92376e-09	0.124313	1.03609	1.02184	-1.23496	-0.953048	N2<DR1350
191373_s_at	F35B12.2	0.718833	0.000532435	0.82156	-0.0450063	0.012368	0.503736	0.516983	N2>DR1350
182621_at	F35B12.3	0.519768	3.0432e-06	0.591023	0.805081	0.869329	1.43142	1.43734	N2>DR1350
191198_at	F35B12.4	0.0740651	0.000155529	0.0186271	-0.444054	-0.945843	-0.0685345	0.0207469	N2>DR1350
191782_s_at	F35C12.2	0.831088	0.000674009	0.38268	0.312907	0.219015	0.677367	0.735083	N2>DR1350
183301_s_at	F35C5.12	0.646064	2.31913e-06	0.565123	0.223281	0.210261	-1.09856	-0.984456	N2<DR1350
188020_s_at	F35C8.3	0.698274	2.15062e-05	0.0207581	-0.38508	-0.537895	-0.107509	0.00778852	N2>DR1350
182024_at	F35C8.6	0.553049	0.00031743	0.522988	1.36038	1.27436	0.913624	0.916884	N2<DR1350
181659_at	F35D2.2	0.002401	0.000113378	0.00760352	-0.78507	-0.690042	-2.00278	-1.08905	N2<DR1350
176622_s_at	F35D6.1	0.688596	9.29505e-05	0.945217	0.220997	0.236813	0.547814	0.570135	N2>DR1350
185153_s_at	F35E12.10	0.0279838	0.000182763	0.0975161	-0.391481	-0.447142	0.191184	-0.12462	N2>DR1350
179852_at	F35E12.2	0.294588	0.00014774	0.35716	-0.408352	-0.547725	-0.920336	-0.929932	N2<DR1350
183700_s_at	F35E8.13	0.0135971	2.56223e-05	0.0199504	-0.844191	-0.894196	1.43957	0.239384	N2>DR1350
172262_x_at	F35E8.5	0.434954	0.000425376	0.896122	-0.29036	-0.235582	-0.612309	-0.572966	N2<DR1350
186692_s_at	F35F10.12	0.115762	7.30643e-05	0.432599	-0.51596	-0.794663	0.19611	0.0952232	N2>DR1350
172543_x_at	F35F10.4	0.980225	5.26151e-05	0.676957	-2.5559	-2.63838	-1.06271	-0.969854	N2>DR1350
191099_at	F35G12.1	0.314528	0.000103504	0.618113	-0.387881	-0.301198	0.0262253	0.056427	N2>DR1350
184803_s_at	F35G12.12	0.709188	0.000156479	0.936774	0.758289	0.78592	0.145359	0.187838	N2<DR1350
190914_at	F35G12.2	0.64667	6.26085e-06	0.153759	1.25811	1.16098	1.67655	1.72859	N2>DR1350
188239_s_at	F35G12.6	0.929049	0.000393042	0.374457	0.510591	0.455917	0.0746294	0.141142	N2<DR1350
193690_at	F35G2.1	0.74244	7.90552e-06	0.0332054	-0.0278189	0.112039	0.767052	0.584484	N2>DR1350
178912_at	F35G2.5	0.092995	3.42731e-05	0.335947	-0.600713	-0.401501	-2.69789	-2.03683	N2<DR1350
172860_x_at	F35H10.1	0.667612	0.000101126	0.607069	0.691287	0.590077	-0.0973948	-0.0881638	N2<DR1350
186377_at	F35H10.7	0.762918	0.000206513	0.596459	0.310518	0.301508	0.531258	0.563781	N2>DR1350
186118_at	F35H12.1	0.978984	0.000753799	0.236363	-1.00954	-1.13585	-0.623888	-0.502828	N2>DR1350
187857_at	F35H12.2	0.145678	0.000237369	0.724217	-1.39601	-1.17325	-0.647102	-0.506695	N2>DR1350
192067_at	F35H12.4	0.533312	0.000733671	0.980176	-0.821307	-0.754837	-0.261308	-0.189389	N2>DR1350
176734_at	F35H12.5	0.528324	5.56127e-05	0.476544	-0.433594	-0.504904	-0.0791582	-0.0747104	N2>DR1350
192352_at	F35H8.3	0.0243825	7.63616e-05	0.420571	-0.304849	-0.129481	0.0950215	0.188059	N2>DR1350
177937_s_at	F36A2.1	0.911229	0.000355	0.453874	-0.0365875	0.0460924	0.78811	0.67712	N2>DR1350
178489_at	F36A2.7	0.769159	0.000534136	0.763005	1.87076	1.87122	2.19585	2.16177	N2>DR1350
188988_at	F36A2.9	0.32917	1.56296e-07	0.580313	-0.246991	-0.225031	0.524919	0.601558	N2>DR1350
189469_at	F36D3.9	0.404975	0.000487568	0.527204	-0.700037	-0.875338	-0.1334	-0.158229	N2>DR1350
189865_s_at	F36D4.3	0.09336	0.000135047	0.9628	0.237404	0.324795	0.544836	0.627919	N2>DR1350
185108_at	F36F12.1	0.314241	1.04803e-05	0.963539	-0.834723	-0.65803	-2.35961	-2.19779	N2<DR1350
192201_at	F36H1.1	0.803376	4.21717e-05	0.293146	1.83551	1.7986	2.12961	2.18842	N2>DR1350
192633_at	F36H1.6	0.151614	0.000527044	0.838766	1.08668	1.19202	0.772028	0.852705	N2<DR1350
185415_at	F36H12.1	0.924752	0.00029793	0.367462	0.490974	0.395403	1.06134	1.17863	N2>DR1350
172857_x_at	F36H12.7	0.533884	3.41555e-06	0.405542	-0.0412709	-0.0571068	-0.886326	-0.780175	N2<DR1350
188773_at	F36H2.1	0.68867	7.85575e-06	0.982834	0.727144	0.711019	1.14228	1.12433	N2>DR1350
172367_x_at	F36H5.1	0.373456	2.15882e-06	0.489304	-2.24469	-2.54871	-0.190706	-0.230451	N2>DR1350
172403_x_at	F36H5.2	0.382464	7.91341e-05	0.36447	-2.72855	-2.24524	-0.595471	-0.605051	N2>DR1350
180741_at	F36H9.5	0.564349	7.52305e-05	0.986236	-0.26827	-0.32093	-0.900465	-0.950097	N2<DR1350
181106_at	F36H9.6	0.991364	9.63873e-06	0.571517	-1.25113	-1.28452	-0.718028	-0.683352	N2>DR1350
187350_at	F37A4.7	0.118062	0.000182761	0.89913	-0.0983943	-0.162121	0.163505	0.0894852	N2>DR1350
191226_s_at	F37B12.2	0.366408	7.87152e-05	0.75234	0.875004	0.84879	1.1947	1.14134	N2>DR1350
182704_at	F37C4.4	0.404203	0.000131212	0.171233	0.694086	0.643578	0.0163918	0.209821	N2<DR1350
177522_at	F37D6.6	0.75148	0.000141047	0.634802	-0.56644	-0.583635	0.0849045	0.170055	N2>DR1350
189930_s_at	F37E3.1	0.804674	0.000848866	0.982605	-0.163244	-0.186775	0.272582	0.252857	N2>DR1350
182225_at	F37F2.2	0.986454	0.000111037	0.2748	1.30304	1.17255	0.377927	0.51238	N2<DR1350
192636_at	F37H8.3	0.0677043	1.59681e-07	0.0880402	-0.0261658	-0.0162737	0.841621	1.07841	N2>DR1350
190164_s_at	F38A5.13	0.632037	0.000307999	0.387138	0.139335	0.192709	1.03036	0.849507	N2>DR1350
182965_at	F38A5.2	0.961586	0.000601878	0.663301	0.64988	0.627184	0.932412	0.960715	N2>DR1350
183454_at	F38B6.1	0.477657	0.000108598	0.813666	-0.545716	-0.714308	-1.78741	-1.87291	N2<DR1350
183191_at	F38B6.7	0.330041	0.000147263	0.42595	-0.917886	-0.960345	-2.18055	-2.58223	N2<DR1350
193636_s_at	F38B7.1A	0.342911	0.000521266	0.608347	-0.610994	-0.710626	0.67199	0.348591	N2>DR1350
190051_at	F38E1.5	0.21498	1.36691e-05	0.575079	-2.69187	-2.26615	-0.495355	-0.327291	N2>DR1350
191436_at	F38E11.5	0.468337	0.000256614	0.745856	-0.411737	-0.455112	-1.01022	-1.12196	N2<DR1350
192700_s_at	F38H4.7	0.407211	2.87767e-06	0.03104	0.0466674	0.203727	0.684363	0.606111	N2>DR1350
192750_at	F38H4.9	0.930368	5.81814e-06	0.455845	0.614556	0.567236	1.14169	1.17924	N2>DR1350
178928_s_at	F39B2.8	0.99467	0.000199807	0.511205	0.224463	0.181351	0.589038	0.633023	N2>DR1350
182614_at	F39G3.8	0.337077	0.000266892	0.130647	0.0589947	0.225918	0.543865	0.502954	N2>DR1350
190735_at	F39H11.1	0.0528663	7.03869e-06	0.0932397	0.190144	0.201484	0.449356	0.578996	N2>DR1350
186202_s_at	F39H12.4	0.487648	3.02365e-07	0.917744	0.563879	0.613629	-0.35284	-0.315804	N2<DR1350
181442_at	F40A3.6	0.509124	7.67568e-06	0.667602	0.801369	0.763367	1.12531	1.11711	N2>DR1350
192865_s_at	F40E3.5	0.049292	2.58957e-07	0.680248	-1.76743	-1.61738	-0.546404	-0.328382	N2>DR1350
186348_s_at	F40F12.5B	0.99734	2.5832e-05	0.337468	-1.03745	-0.918309	0.0899077	-0.0300427	N2>DR1350
183561_s_at	F40F12.7	0.0151851	3.42363e-06	0.988209	-0.139781	0.0956992	0.726817	0.964642	N2>DR1350
192333_at	F40F8.7	0.269471	0.000922958	0.519198	0.71166	0.844554	1.1245	1.16109	N2>DR1350
193650_at	F40F9.1	0.436188	0.000129412	0.0839223	1.12011	1.08017	1.28937	1.38606	N2>DR1350
183311_at	F40H3.1	0.908174	0.000444102	0.646084	0.24149	0.203351	0.800018	0.863521	N2>DR1350
182962_at	F40H3.2	0.965857	0.000727726	0.461517	-0.13537	-0.263008	0.657028	0.800125	N2>DR1350
183300_at	F41A4.1	0.174892	0.000211527	0.932123	-0.29367	-0.481288	-1.06448	-1.23118	N2<DR1350
175917_at	F41B4.1	0.545584	4.37379e-05	0.492413	-0.364203	-0.357645	0.283728	0.183358	N2>DR1350
184996_at	F41C3.11	0.348125	8.28882e-05	0.35068	0.323429	0.543833	-0.377507	-0.376888	N2<DR1350
180419_at	F41C3.8	0.582995	3.77146e-05	0.750218	-0.488781	-0.578728	0.292852	0.268655	N2>DR1350
192456_at	F41D3.3	0.485713	0.000807815	0.509769	-0.368025	-0.379146	-1.59643	-1.98215	N2<DR1350
183786_at	F41D9.1	0.826398	8.90663e-05	0.947889	-0.354685	-0.368955	-0.00670338	-0.0144284	N2>DR1350
183653_at	F41D9.2	0.82755	0.000439337	0.777766	0.505713	0.538512	0.160785	0.156545	N2<DR1350
185259_at	F41E6.13	0.956012	0.00070907	0.606815	0.436996	0.498102	1.04115	0.99178	N2>DR1350
185231_at	F41E6.14	0.816655	2.99483e-05	0.507307	0.16462	0.0809772	-1.51443	-1.34258	N2<DR1350
180979_at	F41E6.2	0.0730487	0.000172378	0.785223	-0.0410633	-0.259591	-0.680924	-0.846914	N2<DR1350
189584_s_at	F41E6.5	0.0355358	2.9307e-07	0.926787	-0.0379411	0.103248	0.804607	0.935575	N2>DR1350
181409_at	F41E6.8	0.600349	4.48521e-05	0.96151	-0.326601	-0.499568	-2.65729	-2.80132	N2<DR1350
177707_at	F41E7.1	0.92227	8.75758e-05	0.144107	0.880042	0.781676	0.305087	0.416501	N2<DR1350
190770_at	F41E7.3	0.232947	0.000444175	0.723553	-0.849094	-0.678745	-0.223347	-0.128345	N2>DR1350
172844_x_at	F41E7.5	0.887044	1.61794e-06	0.278391	1.98486	2.0476	1.28799	1.20714	N2<DR1350
182647_at	F41F3.2	0.755279	0.000957953	0.425834	-0.299092	-0.172076	0.347691	0.291224	N2>DR1350
184448_at	F41G3.10	0.728673	7.39139e-07	0.0103339	0.43209	0.177416	1.32737	1.64358	N2>DR1350
185571_at	F42A10.5	0.02569	0.000120485	0.998772	0.664482	0.525393	1.01748	0.878225	N2>DR1350
186757_s_at	F42A8.1	0.0882474	6.42932e-06	0.323679	0.286837	0.346477	0.912472	1.11321	N2>DR1350
179772_at	F42C5.4	0.652093	0.000941924	0.43893	-0.720657	-0.627572	-0.292222	-0.317347	N2>DR1350
185294_s_at	F42E11.2A	0.277532	8.37958e-05	0.509719	0.499202	0.516664	0.742166	0.810342	N2>DR1350
185122_s_at	F42E11.2B	0.132911	6.80699e-06	0.838468	-0.282881	-0.181355	0.417638	0.54841	N2>DR1350
188661_s_at	F42E11.4	0.190174	0.000248466	0.361544	1.22321	1.19272	1.69704	1.53932	N2>DR1350
172357_x_at	F42F12.1	0.858082	0.000698238	0.980771	1.9869	2.00286	1.58245	1.59462	N2<DR1350
172716_x_at	F42F12.1_rc	0.631439	0.000555602	0.748484	1.03891	1.05218	0.572504	0.638619	N2<DR1350
172713_x_at	F42F12.6_rc	0.457673	0.000357595	0.24202	0.993347	0.96081	0.510183	0.647832	N2<DR1350
172324_x_at	F42F12.7	0.598118	0.000822394	0.256412	2.17903	2.14322	1.83758	1.93174	N2<DR1350
172715_x_at	F42F12.7_rc	0.988291	1.41275e-05	0.304459	0.713431	0.6154	-0.206138	-0.110775	N2<DR1350
191415_at	F42G10.2	0.278189	0.000858417	0.91441	-0.226601	-0.138572	0.196117	0.302702	N2>DR1350
191073_s_at	F42G8.3	0.256894	1.83347e-06	0.204544	0.216228	0.210357	0.613956	0.709191	N2>DR1350
191052_at	F42G8.4	0.0835252	1.18468e-07	0.805058	-0.21898	-0.129529	0.490902	0.559898	N2>DR1350
188525_at	F42G9.2	0.785164	4.30767e-07	0.532376	1.37355	1.47609	-0.177432	-0.2181	N2<DR1350
176140_s_at	F42H10.6	0.680795	0.000365454	0.600217	1.00976	0.993093	0.106859	0.243262	N2<DR1350
193948_s_at	F43C1.2A	0.21911	0.00010507	0.594414	0.332798	0.217287	0.731447	0.683786	N2>DR1350
186263_at	F43C11.7	0.355392	1.64133e-06	0.184331	-0.335546	-0.203954	0.414961	0.38944	N2>DR1350
189198_s_at	F43D9.1	0.771136	3.95436e-08	0.0218484	0.534902	0.682201	-0.465496	-0.647725	N2<DR1350
188681_at	F43D9.3	0.617125	0.000291134	0.737633	-0.270636	-0.256242	-0.806138	-0.734071	N2<DR1350
184045_at	F43E2.3	0.308974	0.000430865	0.352869	-0.0462697	-0.0527867	0.392347	0.257316	N2>DR1350
183902_at	F43E2.5	0.141096	2.93896e-06	0.441985	1.80007	1.86295	0.860089	1.04638	N2<DR1350
183958_s_at	F43E2.7	0.987798	4.44113e-06	0.393407	1.33873	1.30905	1.67362	1.70435	N2>DR1350
192010_s_at	F43E2.8	0.46151	8.47381e-06	0.104828	2.12467	2.2621	1.06036	0.721509	N2<DR1350
191855_at	F43G9.3	0.628651	2.47109e-05	0.0765518	0.331075	0.227991	0.777222	0.948068	N2>DR1350
183608_at	F44A2.3	0.854084	0.000405613	0.785658	-0.0268919	-0.021887	-0.329354	-0.355183	N2<DR1350
183512_at	F44A2.7	0.640217	0.000978298	0.434941	-1.66949	-1.94455	-0.778182	-0.707454	N2>DR1350
177948_at	F44A6.3	0.141951	0.000487952	0.0625645	-0.657965	-0.72356	-1.61752	-1.15115	N2<DR1350
177786_at	F44A6.5	0.184836	3.04507e-06	0.710589	1.0524	1.13505	0.134513	0.276772	N2<DR1350
176655_at	F44B9.4	0.742862	2.23255e-06	0.593241	-0.652157	-0.641707	-0.0494848	-0.0927063	N2>DR1350
183733_at	F44C8.7	0.597862	1.59302e-05	0.27854	-0.621258	-0.750666	-2.805	-2.44383	N2<DR1350
190003_at	F44C8.9	0.802938	0.000327453	0.565555	-0.871457	-0.790989	-0.25306	-0.285098	N2>DR1350
191627_at	F44D12.1	0.644434	0.000989526	0.237481	0.517114	0.656247	0.218218	0.155053	N2<DR1350
190862_at	F44E2.2	0.825304	3.06267e-05	0.539271	-1.80459	-1.73777	-0.342191	-0.482774	N2>DR1350
190958_s_at	F44E5.4	0.716608	1.5211e-07	0.318765	2.6506	2.69434	1.64199	1.55035	N2<DR1350
188575_s_at	F44E7.4	0.453216	0.000478991	0.314345	0.776416	0.797137	1.26525	1.12997	N2>DR1350
180315_at	F44G3.10	0.120523	2.70684e-05	0.0634577	1.20951	1.14785	-0.37704	0.199882	N2<DR1350
187985_at	F44G3.6	0.0398622	9.94956e-07	0.484638	0.762878	0.838605	1.31517	1.45547	N2>DR1350
189707_at	F44G4.4	0.144956	0.000149931	0.810478	0.268754	0.191247	0.663633	0.558023	N2>DR1350
185929_at	F45D11.1	0.526474	5.92489e-05	0.771506	-1.61505	-1.40708	0.106192	0.184344	N2>DR1350
186801_s_at	F45D11.15	0.067734	2.28263e-05	0.32299	0.453869	0.629357	1.73007	2.25495	N2>DR1350
178944_at	F45D3.2	0.083616	3.66362e-05	0.269808	0.10328	0.0280175	0.997128	0.695975	N2>DR1350
179632_s_at	F45D3.3	0.26369	9.23875e-05	0.706402	1.49414	1.58341	1.91965	1.96514	N2>DR1350
178900_s_at	F45D3.4	0.0595326	1.49647e-05	0.285144	1.09765	1.37185	1.95242	2.03853	N2>DR1350
182256_at	F45E1.1	0.933852	9.64088e-06	0.529232	-0.690442	-0.726483	-0.11245	-0.065616	N2>DR1350
176810_s_at	F45E4.3B	0.877344	0.000132149	0.533643	-0.20373	-0.153501	0.562546	0.479719	N2>DR1350
182179_s_at	F45E4.7	0.644989	4.28121e-06	0.101174	-0.485253	-0.397127	-1.06937	-1.21893	N2<DR1350
183438_s_at	F45E4.8	0.362025	0.000345093	0.784826	1.16546	1.21528	1.57751	1.66845	N2>DR1350
187989_at	F45E4.9	0.904767	0.000660934	0.367463	0.515217	0.577769	0.882649	0.83442	N2>DR1350
172874_x_at	F45F2.12	0.368543	0.000214175	0.337295	1.03965	1.04842	0.346274	0.0908337	N2<DR1350
172867_x_at	F45F2.13	0.992289	6.16673e-05	0.886383	1.44315	1.43441	1.01202	1.01965	N2<DR1350
172825_x_at	F45F2.2	0.780439	4.89046e-06	0.53119	0.654269	0.680037	-0.0571775	-0.12353	N2<DR1350
172733_x_at	F45F2.3	0.61162	1.04757e-05	0.795427	1.32183	1.35119	0.194927	0.284765	N2<DR1350
172764_x_at	F45F2.4	0.359801	2.4913e-05	0.935363	1.19059	1.10831	0.397127	0.299328	N2<DR1350
180700_at	F45F2.9	0.352886	0.000238841	0.801319	0.567643	0.643932	0.967708	1.01215	N2>DR1350
192937_at	F45H10.1	0.11435	0.000633255	0.523591	0.171402	-0.0933229	-0.48895	-0.608893	N2<DR1350
193777_s_at	F46A9.5	0.268265	0.000100162	0.296296	1.3412	1.43237	1.66666	1.66952	N2>DR1350
192507_at	F46A9.6	0.855124	1.68509e-05	0.859819	0.382587	0.382164	1.01814	0.992783	N2>DR1350
190314_at	F46B6.7	0.260579	6.44243e-05	0.336197	1.16821	1.15167	1.92658	1.7296	N2>DR1350
188078_at	F46B6.8	0.00605553	1.13077e-05	0.742744	0.344888	0.626141	1.12218	1.46034	N2>DR1350
177542_at	F46B6.9	0.0147253	1.03257e-05	0.667171	-1.00814	-0.823418	-0.360521	-0.113595	N2>DR1350
193155_s_at	F46C5.6	0.457449	0.000457396	0.303959	-0.486768	-0.34928	0.0102154	-0.0130325	N2>DR1350
192220_at	F46C5.8	0.864455	2.57125e-05	0.128273	1.07988	1.01064	1.3354	1.3916	N2>DR1350
192146_s_at	F46C8.6	0.537645	2.15779e-07	0.391668	1.69806	1.75457	-1.59815	-1.9329	N2<DR1350
193040_s_at	F46E10.8	0.541058	1.38311e-05	0.741022	0.633927	0.61396	0.0257487	-0.0403532	N2<DR1350
191000_s_at	F46E10.9	0.877855	6.34543e-05	0.588922	2.07078	2.08691	1.79023	1.76144	N2<DR1350
189302_s_at	F46F11.5	0.263897	0.000184286	0.297013	1.8277	1.83193	2.09311	2.20692	N2>DR1350
184276_at	F46F11.6	0.0696117	0.000249119	0.198224	0.36914	0.542499	0.747926	0.782172	N2>DR1350
184462_at	F46F11.7	0.541647	5.21811e-07	0.793065	0.940602	0.902329	-0.538614	-0.633588	N2<DR1350
180985_s_at	F46G10.2	0.181299	0.000106782	0.575764	0.245456	0.394069	0.799772	0.86371	N2>DR1350
188121_s_at	F46G10.5	0.246601	0.000555698	0.273377	0.655455	0.563963	0.819538	0.816747	N2>DR1350
192645_at	F46G10.6	0.189149	5.20544e-05	0.169416	0.24664	0.0110209	0.750313	0.756318	N2>DR1350
184787_at	F46G11.2	0.693085	7.59443e-08	0.544621	0.869451	0.889587	-0.738845	-0.832766	N2<DR1350
180622_at	F46H5.8	0.564935	2.91734e-05	0.227159	-1.21357	-1.14225	-0.229519	-0.421803	N2>DR1350
187720_s_at	F47A4.4	0.0708923	5.6023e-05	0.307172	-1.7366	-2.20719	-0.75227	-0.899312	N2>DR1350
180523_at	F47B10.5	0.391739	1.72208e-05	0.3875	0.442669	0.445177	-1.95921	-2.49362	N2<DR1350
191624_at	F47B10.7	0.666045	1.43761e-05	0.423733	1.67559	1.63743	0.6943	0.819005	N2<DR1350
179149_at	F47B8.8	0.710794	1.19841e-05	0.446364	-0.256042	-0.289472	0.445891	0.540999	N2>DR1350
185119_at	F47C12.1	0.156801	0.000671218	0.843451	-0.452362	-0.576402	-0.923873	-1.08517	N2<DR1350
186051_at	F47C12.2	0.530232	0.000258504	0.278103	-0.578763	-0.888077	-1.83104	-1.74475	N2<DR1350
176812_at	F47D12.1	0.820142	3.52054e-06	0.829305	0.0321939	0.0327364	0.522157	0.54251	N2>DR1350
189434_s_at	F47D12.4	0.41255	0.000114055	0.936772	0.564565	0.602763	0.901659	0.947848	N2>DR1350
180563_at	F47G3.3	0.845407	8.25116e-05	0.265822	-0.961614	-1.08956	-0.401309	-0.310234	N2>DR1350
188221_at	F47G6.4	0.452615	0.000200129	0.630261	-0.126683	-0.112849	-0.458932	-0.397197	N2<DR1350
190419_s_at	F47G9.1	0.201036	2.50825e-05	0.0619963	0.975165	0.931214	1.34199	1.54399	N2>DR1350
178929_at	F47G9.3	0.69613	0.000446808	0.124028	-0.419356	-0.570352	-1.27381	-1.02971	N2<DR1350
184905_at	F48A11.4	0.364099	0.000754398	0.776528	0.134577	0.0975261	-0.141226	-0.210815	N2<DR1350
190258_at	F48C1.1	0.602406	0.000887086	0.770556	-0.947646	-0.879783	-0.510235	-0.490893	N2>DR1350
192099_s_at	F48C5.1	0.848739	0.000351138	0.657532	-0.618184	-0.636571	-0.23651	-0.190611	N2>DR1350
192170_s_at	F48E8.3	0.318534	0.00059661	0.230208	0.749353	0.737453	0.406893	0.526472	N2<DR1350
187299_at	F48E8.6	0.276192	7.74425e-07	0.914729	-0.0294411	-0.0780647	0.605409	0.546629	N2>DR1350
181221_s_at	F48E8.7	0.0330151	7.5341e-06	0.494871	0.455484	0.304363	-0.0444939	-0.129865	N2<DR1350
177695_at	F48F7.3	0.409712	1.40136e-05	0.303052	-0.0226616	-0.0688148	-2.11196	-1.71792	N2<DR1350
192349_at	F48F7.5	0.114971	0.000108652	0.651589	-1.06371	-0.796814	-0.168421	-0.0134197	N2>DR1350
191229_at	F48G7.11	0.135453	0.000390672	0.850494	-0.945356	-0.732592	-0.254068	-0.0859664	N2>DR1350
185266_at	F48G7.13	0.651129	7.3081e-06	0.382153	0.0345808	0.0946868	-1.19082	-1.37499	N2<DR1350
187683_at	F49C12.13	0.477597	2.58746e-05	0.568468	1.41492	1.4221	1.79739	1.8614	N2>DR1350
180945_s_at	F49C12.7	0.0759049	3.13945e-07	0.377716	-0.976429	-0.860216	0.54623	0.859007	N2>DR1350
177632_at	F49C5.2	0.135974	0.000759919	0.285173	-0.79242	-0.879682	-1.49411	-1.97155	N2<DR1350
193724_at	F49C5.4	0.862989	0.000821261	0.766286	-1.14826	-1.1938	-0.689449	-0.677323	N2>DR1350
184319_at	F49D11.8	0.424892	6.83467e-08	0.341524	1.17505	1.16912	0.488633	0.553046	N2<DR1350
184379_at	F49D11.9	0.00252581	1.24648e-05	0.13528	0.101366	-0.251356	0.562999	0.405998	N2>DR1350
184238_at	F49E10.4	0.218936	0.000163924	0.072675	-1.25229	-0.925047	-0.415173	-0.485632	N2>DR1350
192737_at	F49E11.10	0.674757	1.16449e-05	0.684799	0.90229	0.981506	1.82766	1.82899	N2>DR1350
192248_at	F49E11.2	0.868178	5.05606e-07	0.983021	0.438835	0.462609	-1.86895	-1.83819	N2<DR1350
192586_at	F49E11.5	0.46766	5.37465e-05	0.16736	-0.460635	-0.617912	-2.39323	-1.91873	N2<DR1350
189699_at	F49E8.4	0.921574	0.000361668	0.535727	0.406156	0.36167	-0.127833	-0.0667744	N2<DR1350
180727_at	F49F1.5	0.617097	8.01357e-05	0.373494	0.351376	0.546351	-0.502422	-0.558742	N2<DR1350
180973_at	F49F1.6	0.780512	0.000585659	0.540567	-0.0111197	0.0236779	-0.49132	-0.583267	N2<DR1350
178233_at	F49H6.5	0.429043	5.99131e-08	0.322764	-2.82242	-2.62864	-0.75857	-0.781253	N2>DR1350
193647_s_at	F52A8.2	0.118213	0.000155146	0.258059	0.396964	0.432882	0.765725	0.965905	N2>DR1350
187238_at	F52B11.2	0.69396	0.00016869	0.682429	1.18126	1.11374	0.611179	0.612511	N2<DR1350
181136_s_at	F52B11.3	0.00316765	3.61405e-11	0.0109527	2.23317	2.18794	-0.130008	-0.519659	N2<DR1350
172838_x_at	F52B5.1	0.890092	8.86548e-06	0.355836	0.826839	0.878851	1.33289	1.2941	N2>DR1350
180435_at	F52C6.8	0.790956	1.81325e-05	0.90444	-2.69975	-2.67739	-1.37451	-1.31527	N2>DR1350
192329_at	F52C9.3	0.949277	0.000134237	0.517229	-0.92231	-0.86656	-0.359379	-0.40528	N2>DR1350
187514_at	F52C9.5	0.46261	0.000542848	0.655053	-0.589015	-0.512531	-2.08402	-1.77676	N2<DR1350
189970_s_at	F52D2.2	0.300264	0.000121564	0.657998	-0.265005	-0.332876	-0.942227	-1.10641	N2<DR1350
188061_s_at	F52E4.6	0.31977	5.12073e-06	0.877885	1.09552	1.27301	-1.04033	-0.800418	N2<DR1350
184746_at	F52F10.2	0.854236	2.85973e-06	0.372249	0.0481929	-0.0307015	-1.25721	-1.13868	N2<DR1350
192626_s_at	F52F12.3	0.620544	8.59585e-07	0.70448	-0.304189	-0.310195	0.382121	0.33733	N2>DR1350
178762_at	F53A2.3	0.614782	0.000221629	0.909575	0.440739	0.369409	-0.278712	-0.323945	N2<DR1350
192105_at	F53A2.5	0.899442	1.80371e-05	0.512001	-1.47357	-1.44216	-0.924289	-0.970439	N2>DR1350
189351_at	F53A2.8	0.277605	0.000258614	0.461034	-0.0431246	0.0409839	0.259492	0.276436	N2>DR1350
172892_x_at	F53A3.3	0.0805741	7.04465e-05	0.822409	2.57324	2.59435	2.48112	2.50777	N2<DR1350
181262_s_at	F53A9.4	0.989343	0.000906422	0.64261	-2.0938	-1.98564	-0.800005	-0.914526	N2>DR1350
181261_at	F53A9.4	0.18106	2.29165e-05	0.119164	-1.9457	-2.34568	-1.07368	-1.03882	N2>DR1350
180612_s_at	F53A9.8	0.52562	4.42084e-05	0.65761	0.668635	0.760787	1.36126	1.37794	N2>DR1350
193327_at	F53B1.4	0.964556	1.44533e-08	0.515617	0.554675	0.593825	-0.638878	-0.673083	N2<DR1350
182489_at	F53B3.2	0.228225	0.000516123	0.524819	-0.388667	-0.204572	-2.18805	-1.62142	N2<DR1350
172434_at	F53B3.4	0.930296	5.52544e-06	0.60199	1.45062	1.42206	0.748291	0.788236	N2<DR1350
182840_at	F53B3.5	0.820828	7.54877e-06	0.31675	1.50023	1.45703	0.918627	0.986076	N2<DR1350
178695_at	F53B3.6	0.0732823	7.96169e-06	0.084314	1.52955	1.52569	1.18343	1.01153	N2<DR1350
188490_at	F53B6.6	0.325175	0.00058618	0.301479	-0.698131	-0.692447	-1.13999	-1.3573	N2<DR1350
191783_at	F53C11.3	0.0036318	2.01541e-06	0.998816	0.822276	0.978052	1.28652	1.44242	N2>DR1350
179724_at	F53C3.4	0.588	6.13529e-07	0.264492	-2.39389	-2.66821	-0.384154	-0.285322	N2>DR1350
182777_at	F53C3.5	0.286224	1.52651e-06	0.613426	-0.664942	-0.56453	0.121828	0.15897	N2>DR1350
184845_at	F53E10.1	0.353381	0.000124822	0.224098	1.09689	1.2142	0.812648	0.795713	N2<DR1350
185270_at	F53E10.4	0.276997	0.000597251	0.210283	0.496564	0.478113	0.883775	1.12235	N2>DR1350
192885_s_at	F53E4.1	0.564425	2.59611e-05	0.532066	-0.356826	-0.363254	0.626382	0.781634	N2>DR1350
189641_at	F53F1.2	0.452579	2.07742e-06	0.8017	1.85095	1.80489	1.31055	1.28728	N2<DR1350
172799_x_at	F53F1.5	0.166519	8.23271e-05	0.209851	0.654191	0.329845	-0.321835	-0.339644	N2<DR1350
179015_at	F53F1.6	0.600504	0.000483815	0.575773	-0.585503	-0.439193	0.222125	0.217183	N2>DR1350
187611_s_at	F53F10.3	0.616952	0.000548288	0.180874	1.44368	1.38565	1.01381	1.1357	N2<DR1350
187610_at	F53F10.3	0.412296	1.68506e-05	0.608888	0.354119	0.371736	-0.157254	-0.0832037	N2<DR1350
190283_at	F53F10.4	0.263156	9.01009e-07	0.458563	1.01187	1.03209	1.61435	1.70869	N2>DR1350
190284_s_at	F53F10.4	0.801741	7.56734e-05	0.376341	0.59261	0.539896	1.09637	1.1895	N2>DR1350
193578_at	F53F4.3	0.270282	0.000460911	0.257459	0.596258	0.593883	0.899474	1.06258	N2>DR1350
179553_at	F53F8.4	0.162269	4.79152e-07	0.39875	0.35832	0.167073	1.43562	1.38463	N2>DR1350
190127_at	F53G12.1	0.209758	0.000672106	0.311343	0.924569	0.946557	0.423886	0.613712	N2<DR1350
190532_at	F53G12.10	0.938345	0.00029887	0.177412	2.67729	2.65361	2.755	2.78138	N2>DR1350
189002_s_at	F53G12.5	0.139219	7.59194e-05	0.485272	0.272315	0.217781	-0.127379	-0.269569	N2<DR1350
180391_s_at	F54A5.2	0.774522	0.000231412	0.518947	0.499142	0.432453	0.0197068	0.0456882	N2<DR1350
185842_at	F54B11.10	0.524571	2.17391e-08	0.271047	1.03408	0.985402	-1.11679	-0.942835	N2<DR1350
186008_at	F54B11.11	0.380889	0.000515956	0.428497	0.0722305	0.0803401	-0.485896	-0.332884	N2<DR1350
192899_at	F54B11.5	0.799429	0.000217863	0.676369	-0.109343	-0.101163	0.216756	0.183362	N2>DR1350
193915_s_at	F54B3.3	0.0379268	0.000184309	0.229987	0.393826	0.101868	0.796726	0.705364	N2>DR1350
181099_at	F54C1.1	0.318203	2.97388e-06	0.0391509	-1.32079	-1.74855	-0.225458	-0.0558781	N2>DR1350
180504_at	F54C1.5	0.756809	0.000278266	0.607057	-0.875633	-0.896635	-0.327814	-0.244115	N2>DR1350
192025_s_at	F54C8.4	0.664478	0.000104862	0.579935	0.453067	0.523362	0.976574	0.967912	N2>DR1350
192920_s_at	F54D1.4	0.265365	1.99747e-05	0.050607	-0.351916	-0.305709	0.118529	-0.0282202	N2>DR1350
186248_at	F54D10.3	0.987961	0.000416987	0.669379	0.104644	0.0677505	-0.39543	-0.36104	N2<DR1350
188802_at	F54D5.8	0.527293	2.59705e-06	0.904006	1.77561	1.8656	-0.208709	-0.0769397	N2<DR1350
178727_s_at	F54D5.9	0.809182	4.2149e-05	0.761039	-0.435708	-0.444006	-1.50063	-1.4287	N2<DR1350
181096_at	F54D8.1	0.323039	0.000365269	0.645069	-0.0172541	-0.160519	-1.36682	-1.74871	N2<DR1350
172774_x_at	F54E12.1	0.467401	0.000496717	0.560116	1.41138	1.40242	1.12175	1.04259	N2<DR1350
172679_x_at	F54E12.3	0.467706	0.000299274	0.644712	1.0872	1.13414	0.00224457	0.207918	N2<DR1350
177429_s_at	F54E4.3	0.580431	0.000619349	0.0348821	-0.107433	-0.320842	0.208039	0.546836	N2>DR1350
179865_at	F54E7.5	0.100008	7.81072e-05	0.409533	-0.0607995	-0.260893	-1.3763	-1.92841	N2<DR1350
188507_s_at	F54E7.7	0.550447	7.4471e-05	0.261641	0.694465	0.598393	1.02062	1.05129	N2>DR1350
188893_at	F54F3.4	0.0115412	1.68657e-06	0.00304664	0.0566969	-0.00542471	0.604906	1.10306	N2>DR1350
188233_at	F54F7.1	0.11717	0.000520398	0.149612	-2.26859	-1.58073	-0.794855	-0.761594	N2>DR1350
177731_at	F54F7.6	0.081796	2.54361e-05	0.0403566	-0.475109	-0.546394	-2.21409	-1.51722	N2<DR1350
188291_at	F54G8.5	0.141771	0.000107669	0.0117452	-0.590376	-0.744012	-1.56797	-1.10472	N2<DR1350
186941_at	F54H5.4	0.988073	0.000229478	0.201139	-0.395724	-0.225657	0.534867	0.368525	N2>DR1350
193442_at	F55A11.5	0.624822	0.000190838	0.522735	-0.0908262	-0.0597607	-1.22169	-1.45044	N2<DR1350
188241_at	F55A12.3	0.520644	0.000437724	0.625954	-0.308311	-0.175723	0.393582	0.41214	N2>DR1350
185306_at	F55A12.5	0.207445	0.000311666	0.961889	0.118486	0.168153	0.331108	0.377327	N2>DR1350
185254_s_at	F55A12.8	0.151538	0.000110747	0.504738	0.402232	0.335027	0.986781	0.813754	N2>DR1350
182156_at	F55A4.3	0.134165	0.000962906	0.0421459	-0.97318	-1.5884	-0.572839	-0.459962	N2>DR1350
182808_s_at	F55B11.4	0.1895	0.000134898	0.0526582	-0.0488539	-0.153476	0.518376	0.98066	N2>DR1350
189751_at	F55C10.1	0.793285	8.03913e-05	0.260144	0.760454	0.68722	1.23776	1.35317	N2>DR1350
187860_s_at	F55C12.1	0.99594	0.000826287	0.611842	0.24654	0.216369	0.515977	0.546754	N2>DR1350
187850_s_at	F55C12.5	0.369314	0.000597054	0.301526	0.276488	0.37361	0.586927	0.579692	N2>DR1350
192794_at	F55C5.3	0.79156	2.84488e-06	0.562721	-1.26661	-1.28487	-0.661264	-0.612814	N2>DR1350
192433_s_at	F55C5.5	0.733883	0.000319245	0.0432763	0.973113	0.823017	1.17027	1.28195	N2>DR1350
190502_s_at	F55C5.7	0.112465	2.9395e-06	0.62772	-0.0360897	0.00223964	0.293894	0.362451	N2>DR1350
178382_s_at	F55F3.1	0.108378	7.10894e-05	0.0888534	0.0484353	0.334829	0.768299	0.758412	N2>DR1350
191524_at	F55F3.3	0.569137	2.79301e-05	0.619748	1.1505	1.14608	1.66447	1.60127	N2>DR1350
188170_at	F55F8.1	0.356483	9.47017e-07	0.433833	0.955679	0.932061	-0.958869	-1.23434	N2<DR1350
187398_s_at	F55F8.3	0.00328977	7.8288e-07	0.0594682	-0.0170969	-0.361007	0.607515	0.502221	N2>DR1350
172649_x_at	F55G1.10	0.621883	0.000397242	0.966933	1.27772	1.21498	0.616039	0.562956	N2<DR1350
187410_at	F55G1.11	0.522822	0.000331575	0.249433	0.0785297	0.00109849	-0.895792	-0.638009	N2<DR1350
186318_s_at	F55G1.12	0.337866	0.000824733	0.304686	-0.985573	-0.78794	-0.397696	-0.404919	N2>DR1350
185879_at	F55G1.15	0.778007	3.53477e-05	0.0109003	-1.05063	-1.25336	-0.717431	-0.475366	N2>DR1350
172732_x_at	F55G1.2	0.13543	1.14452e-05	0.140969	1.31677	1.31482	0.732629	0.491287	N2<DR1350
172702_x_at	F55G1.3	0.131055	0.000225091	0.599249	0.278124	0.168455	-0.280765	-0.496154	N2<DR1350
183428_at	F55G11.1	0.964134	0.000148451	0.155168	-0.320378	-0.53064	-1.39998	-1.20179	N2<DR1350
181635_at	F55G11.2	0.000315467	2.46082e-06	0.0485075	1.10897	0.728842	0.136326	-0.72203	N2<DR1350
182970_at	F55G11.4	0.0452829	0.000155204	0.153413	0.30006	-0.305921	-0.968432	-1.09009	N2<DR1350
183378_at	F55G11.8	0.833631	0.000877218	0.00592127	-0.00441171	-0.533702	-1.19752	-0.726669	N2<DR1350
180707_at	F55H12.4	0.119228	1.22264e-05	0.0247115	0.133569	0.0488136	0.698499	1.07472	N2>DR1350
188360_at	F55H2.6	0.0595027	4.8445e-05	0.72009	0.743258	0.580343	1.48102	1.25176	N2>DR1350
181931_at	F56A3.3	0.237762	2.62749e-05	0.646137	0.469976	0.444802	0.755364	0.700134	N2>DR1350
185708_s_at	F56A4.10	0.000157133	0.000659206	0.00135545	-0.0580081	-0.940894	-0.0131399	-0.157225	N2>DR1350
180592_s_at	F56A4.2	3.4378e-05	0.00014428	0.145251	1.24629	0.46694	0.644247	-0.513029	N2<DR1350
179505_at	F56A8.1	0.0866421	0.000493999	0.820578	0.172975	0.285669	-0.211508	-0.0680693	N2<DR1350
193767_s_at	F56A8.6	0.926876	0.000927298	0.681247	0.882111	0.899394	0.638269	0.611109	N2<DR1350
187680_s_at	F56A8.7	0.0853455	0.000488085	0.480052	0.633045	0.698925	0.28906	0.434825	N2<DR1350
176854_s_at	F56B3.11B	0.827094	0.000418054	0.0867537	0.814474	0.677351	1.11801	1.29099	N2>DR1350
187757_s_at	F56B3.2	0.316683	1.11941e-07	0.758765	1.24831	1.16334	-0.706959	-0.863924	N2<DR1350
190410_s_at	F56B6.4	0.733324	0.000213505	0.795082	1.08257	1.1778	0.145887	0.158807	N2<DR1350
184982_s_at	F56C11.3	0.0783707	0.000241528	0.859717	-0.606865	-0.440311	-0.0546857	0.145001	N2>DR1350
184980_at	F56C11.5	0.867264	0.000680174	0.58997	0.881702	0.833802	0.152415	0.242849	N2<DR1350
176747_s_at	F56C9.1	0.924037	0.000512188	0.779986	0.438383	0.40469	0.900102	0.916676	N2>DR1350
181557_at	F56C9.8	0.624551	0.000221941	0.756492	0.211836	0.221701	0.527934	0.571481	N2>DR1350
190575_at	F56D1.1	0.578258	0.000244455	0.778542	-0.201571	-0.127503	0.355511	0.380067	N2>DR1350
182923_at	F56D2.3	0.650602	1.34201e-05	0.50112	0.552245	0.61188	-1.66397	-1.96334	N2<DR1350
183940_at	F56D2.5	0.512435	0.000103813	0.2757	-0.891058	-1.06442	-0.338628	-0.293357	N2>DR1350
188052_s_at	F56D2.7	0.611759	0.000638265	0.401497	0.236275	0.225516	0.0469708	0.0894868	N2<DR1350
189048_at	F56F10.1	0.568538	2.72606e-05	0.462629	0.782862	0.71818	1.1506	1.15897	N2>DR1350
190361_s_at	F56F10.3	0.19872	0.0004319	0.187223	0.236102	0.233226	0.538169	0.737828	N2>DR1350
191679_s_at	F56F4.5	0.283179	7.47625e-05	0.85473	-0.760519	-0.636383	-0.0554037	0.0336855	N2>DR1350
193493_at	F56H9.3	0.10435	0.000772728	0.0723275	-2.46613	-1.6911	-1.01175	-1.0589	N2>DR1350
193533_s_at	F57A10.3	0.750099	0.000673689	0.674243	0.5881	0.54586	0.859938	0.86581	N2>DR1350
188628_at	F57A8.1	0.913626	0.000209244	0.846069	-0.0369643	-0.0255224	0.815488	0.775129	N2>DR1350
188737_at	F57B10.10	0.49259	0.000278976	0.448654	2.1627	2.09524	1.85423	1.85769	N2<DR1350
186704_s_at	F57B10.11	0.170561	4.68214e-06	0.898362	1.1558	1.25007	0.403987	0.516348	N2<DR1350
190941_at	F57B10.3	0.831114	2.60401e-06	0.592293	1.76216	1.75536	1.98655	2.00222	N2>DR1350
191173_at	F57B7.1	0.240704	3.45176e-06	0.212828	0.440118	0.436169	0.893087	1.0128	N2>DR1350
193070_at	F57B9.4	0.794568	1.12112e-05	0.130777	-0.0331451	-0.14317	0.58532	0.737234	N2>DR1350
188535_s_at	F57B9.6	0.0503621	3.1973e-05	0.470706	1.90019	1.75458	2.26178	2.18827	N2>DR1350
181595_at	F57B9.7	0.147085	0.000338537	0.932496	-0.886451	-0.74651	-0.386587	-0.261097	N2>DR1350
190774_s_at	F57C7.3	0.915453	2.1924e-06	0.268924	0.330108	0.372375	0.845626	0.79477	N2>DR1350
177709_at	F57C7.4	0.637458	0.000271706	0.562572	-1.33534	-1.32114	-0.495153	-0.63106	N2>DR1350
189146_at	F57C9.8	0.940133	2.16746e-05	0.664942	-0.197872	-0.21327	0.148087	0.169898	N2>DR1350
190788_at	F57F10.1	0.486445	4.72282e-06	0.639297	0.62591	0.617398	1.02244	0.979745	N2>DR1350
178077_at	F57F5.3	0.710589	1.50087e-05	0.514361	1.12229	1.07983	-0.29588	-0.143733	N2<DR1350
194116_s_at	F57F5.5	0.024515	1.67709e-06	0.795726	-0.425458	-0.307322	0.148282	0.29175	N2>DR1350
188116_at	F57H12.3	0.477493	2.44318e-05	0.486928	-0.560591	-0.562014	-1.24958	-1.37751	N2<DR1350
186012_s_at	F57H12.6	0.823505	5.56508e-06	0.791766	0.890271	1.04254	-2.22671	-2.23957	N2<DR1350
177477_at	F58A3.4	0.450035	1.39343e-06	0.0132041	-1.19926	-1.50549	-0.463256	-0.279737	N2>DR1350
181855_at	F58A6.1	0.0706593	5.35297e-05	0.0628427	0.27211	0.264659	0.827725	1.2475	N2>DR1350
191555_s_at	F58B3.5	0.142089	0.000717447	0.850764	1.21508	1.14709	1.47619	1.38976	N2>DR1350
192515_at	F58B3.6	0.0695316	0.000299957	0.81954	0.436688	0.544063	0.773593	0.908208	N2>DR1350
179206_at	F58B4.3	0.553916	5.80853e-05	0.262549	0.516596	0.398369	0.937021	0.975122	N2>DR1350
182909_at	F58B6.1	0.02371	0.000119275	0.000418716	-0.556869	-0.923559	-1.1017	-0.973767	N2<DR1350
183597_at	F58E10.4	0.794367	2.66107e-10	0.177495	1.93675	1.86361	0.295241	0.345836	N2<DR1350
188635_at	F58E6.1	0.827882	8.69712e-05	0.248014	-0.0702596	-0.16608	-0.868526	-0.730553	N2<DR1350
183671_at	F58F9.4	0.676807	0.000273471	0.91316	-0.0403262	0.00940314	-0.59134	-0.562149	N2<DR1350
177978_at	F58G1.4	0.11179	3.65614e-05	0.789233	2.02712	1.94733	2.33356	2.27514	N2>DR1350
177401_at	F58G1.6	0.995644	8.89144e-05	0.287123	-0.304759	-0.392156	0.160413	0.246951	N2>DR1350
183675_s_at	F58G11.5	0.797088	0.000406564	0.240576	0.13262	0.205628	0.647467	0.535712	N2>DR1350
193049_at	F58G6.5	0.0418533	1.11878e-06	0.684047	0.0882095	0.170688	0.610153	0.727485	N2>DR1350
179510_at	F58H1.2	0.652298	5.70582e-08	0.267179	1.12135	1.28653	-0.665849	-0.737933	N2<DR1350
192362_at	F58H12.1	0.803078	1.71888e-05	0.11944	0.0578727	0.133189	0.607248	0.505791	N2>DR1350
189453_s_at	F59A3.1	0.665576	0.0001897	0.167647	0.490699	0.592616	0.232821	0.17742	N2<DR1350
182102_at	F59A3.7	0.679225	0.000291139	0.70415	-0.361937	-0.421283	-0.83002	-0.832575	N2<DR1350
184059_at	F59A7.1	0.0736856	0.00076263	0.150419	-0.521	-0.788593	-1.02371	-1.05796	N2<DR1350
182066_s_at	F59B10.1	0.955376	0.000644078	0.255657	1.15727	1.32019	0.573784	0.394743	N2<DR1350
192652_at	F59B10.3	0.203617	5.90449e-06	0.336836	0.639583	0.597911	-0.448855	-0.725257	N2<DR1350
187247_at	F59B10.5	0.668035	1.23219e-06	0.354274	1.05489	1.11497	-0.275755	-0.435231	N2<DR1350
190796_s_at	F59B8.2	0.427733	0.000740062	0.753266	2.13064	2.152	2.33835	2.38695	N2>DR1350
191934_at	F59C6.5	0.610487	6.28422e-05	0.921721	1.94004	1.95873	2.26718	2.29472	N2>DR1350
178636_at	F59C6.7	0.303491	7.97233e-08	0.0894487	-2.69763	-2.99895	-1.0648	-0.982063	N2>DR1350
179955_at	F59D12.2	0.522125	0.000471814	0.403587	-0.518962	-0.497056	-1.01231	-1.17223	N2<DR1350
185185_at	F59E11.7	0.258905	0.000278948	0.856447	-0.20921	-0.0762629	0.390097	0.487614	N2>DR1350
172504_x_at	F59E12.4	0.414506	2.35085e-05	0.84368	0.716223	0.77982	1.24903	1.28828	N2>DR1350
172577_x_at	F59E12.5	0.807777	3.08968e-05	0.366761	0.817329	0.887033	1.35671	1.31602	N2>DR1350
172579_x_at	F59E12.6	0.712434	4.44438e-05	0.654862	-1.80352	-1.78243	0.361122	0.144219	N2>DR1350
185548_s_at	F59E12.7	0.63915	5.10148e-06	0.14497	-0.202755	-0.457338	0.897739	1.03431	N2>DR1350
189597_s_at	F59F4.1	0.111456	5.79378e-06	0.195459	-0.0691242	-0.0548552	0.276539	0.398004	N2>DR1350
193065_at	F59G1.3	0.669415	8.1476e-05	0.43412	0.0320161	-0.0329853	0.365953	0.385471	N2>DR1350
193101_s_at	F59G1.5	0.0627322	3.58204e-06	0.355828	0.0852243	0.000402052	0.361687	0.329798	N2>DR1350
184486_at	F59H6.11	0.981563	0.000965206	0.719378	-2.29789	-2.2117	-1.11369	-1.1895	N2>DR1350
186422_at	F59H6.12	0.296143	7.90033e-05	0.815338	-3.03448	-2.72193	-1.28583	-1.0843	N2>DR1350
172034_x_at	g10198042	0.95202	1.02156e-05	0.230286	-0.730206	-0.623936	0.133092	0.0365198	N2>DR1350
173425_at	g10443873-REP_DB=GenBank	0.382876	8.36068e-06	0.439265	1.75912	1.75392	1.32122	1.23859	N2<DR1350
175739_s_at	g10567758	0.694782	0.000783098	0.626735	-0.160637	-0.155418	-0.410706	-0.458903	N2<DR1350
171998_x_at	g1237257	0.233593	0.000127631	0.459365	0.334497	0.36523	0.701134	0.825327	N2>DR1350
173465_at	g1245047	0.242225	1.99873e-05	0.659112	-0.0899114	0.0182658	-0.621091	-0.570501	N2<DR1350
175831_s_at	g1263171	0.841886	2.70826e-06	0.521149	1.05005	1.09697	-0.0565661	-0.145068	N2<DR1350
175604_at	g1381137	0.244102	1.57936e-05	0.93159	0.0770687	-0.0208132	-0.598271	-0.683268	N2<DR1350
175724_s_at	g1399835	0.348032	0.000250784	0.554012	0.77826	0.640298	0.192999	0.16059	N2<DR1350
173197_at	g156231	0.585068	0.000668303	0.690958	0.203675	0.183568	-0.433194	-0.55919	N2<DR1350
194150_x_at	g156380	0.0744939	1.24757e-05	0.436489	1.48496	1.26068	2.16321	2.06698	N2>DR1350
194151_x_at	g156382	0.0118807	3.05302e-06	0.640172	1.13091	0.846774	1.96749	1.75744	N2>DR1350
173435_s_at	g156425-REP_DB=GenBank	0.757638	0.000585418	0.82348	0.938201	0.885862	0.394359	0.385902	N2<DR1350
175693_at	g156471	0.83178	3.43008e-05	0.321687	0.296794	0.221156	-0.256267	-0.206653	N2<DR1350
173385_at	g1620671-REP_DB=GenBank	0.543561	7.6611e-05	0.166421	0.552157	0.70064	0.147887	0.0867512	N2<DR1350
175599_s_at	g1644449	0.535257	0.000223992	0.531108	0.952289	0.953094	0.276552	0.121645	N2<DR1350
175779_at	g1778591	0.641586	8.78101e-06	0.0564437	-0.0191146	0.100143	-0.54725	-0.732629	N2<DR1350
173436_at	g1816619-REP_DB=GenBank	0.694734	0.00025774	0.237647	0.46169	0.515322	0.157581	0.0537436	N2<DR1350
173472_s_at	g2190266	0.275295	0.000694543	0.420695	1.23494	1.25552	1.52173	1.65071	N2>DR1350
173440_at	g2196765-REP_DB=GenBank	0.658197	7.00925e-05	0.673614	1.8989	1.89969	1.62026	1.65178	N2<DR1350
175683_s_at	g2308978	0.215462	0.000801187	0.142911	0.842089	0.97675	1.15252	1.13985	N2>DR1350
175623_s_at	g2738783	0.869862	2.94468e-05	0.79505	1.24521	1.25259	0.638464	0.605991	N2<DR1350
171728_x_at	g2826834	0.970492	0.000317414	0.940477	1.39195	1.38797	0.768415	0.780204	N2<DR1350
172057_x_at	g2828111	0.783439	8.91053e-05	0.209611	0.299711	0.397361	0.809244	0.745268	N2>DR1350
175687_at	g289713	0.990023	0.0006278	0.812442	0.494901	0.507832	0.206691	0.192325	N2<DR1350
175658_at	g289717	0.337227	7.48037e-05	0.523372	0.331467	0.350782	0.700376	0.792607	N2>DR1350
173466_s_at	g3002910	0.773211	0.000725483	0.572319	1.64042	1.61604	2.0359	2.11029	N2>DR1350
175712_s_at	g304325	0.46095	1.29791e-05	0.286676	-2.17515	-1.92463	-0.79095	-0.838945	N2>DR1350
175627_s_at	g3047190	0.706344	1.14637e-07	0.981153	0.989382	1.00114	0.493341	0.503718	N2<DR1350
173450_at	g3047202	0.748904	1.21479e-08	0.716462	1.11046	1.13203	0.411123	0.409752	N2<DR1350
175834_s_at	g3063644	0.355851	0.000359049	0.326181	1.28226	1.28561	1.0356	0.932802	N2<DR1350
175752_s_at	g3138976	0.382059	0.000187392	0.0980804	0.820981	0.787659	0.983909	1.08231	N2>DR1350
175700_s_at	g3142334	0.711817	0.000364524	0.667449	0.775326	0.779361	1.18054	1.12756	N2>DR1350
175802_at	g3253307	0.528077	2.11184e-07	0.191475	0.916193	0.949848	0.267894	0.176382	N2<DR1350
172062_x_at	g3452400	0.514544	0.000623305	0.499341	-0.495894	-0.578675	-0.214532	-0.213007	N2>DR1350
175670_s_at	g3582734	0.97655	0.000403449	0.972414	0.592261	0.591697	-0.023203	-0.0162464	N2<DR1350
175790_at	g3702833	0.587243	3.35057e-06	0.490066	0.631542	0.564968	0.00970393	0.0178583	N2<DR1350
175652_at	g4322031	0.194075	8.49131e-06	0.859294	0.66536	0.565947	0.0329281	-0.0437435	N2<DR1350
175718_s_at	g440174	0.195177	0.000434218	0.745166	0.433865	0.472387	0.216577	0.279165	N2<DR1350
171757_x_at	g4457214	0.867144	0.000134409	0.378628	0.502316	0.528784	0.296889	0.258378	N2<DR1350
175784_at	g451885	0.874176	0.000486442	0.663633	1.33559	1.30214	1.00427	1.01993	N2<DR1350
175563_at	g451887	0.483576	2.67877e-05	0.72197	0.643708	0.570109	0.0481633	0.02375	N2<DR1350
175666_s_at	g459700	0.144241	1.00253e-06	0.844269	0.0209727	-0.0811181	-0.920249	-1.05161	N2<DR1350
172006_x_at	g459702	0.381125	1.65253e-05	0.99662	1.06799	1.10452	0.709559	0.745746	N2<DR1350
175612_at	g473870	0.870383	9.23125e-06	0.450291	0.282086	0.21663	-0.836301	-0.735564	N2<DR1350
175656_at	g484065	0.328552	1.43295e-05	0.397049	0.10862	0.186142	0.517792	0.523629	N2>DR1350
175701_at	g497683	0.89964	0.0007345	0.0333405	0.221374	0.391014	0.0497737	-0.103485	N2<DR1350
172040_x_at	g5002203	0.145657	0.000122195	0.298336	-0.393482	-0.161648	0.289994	0.332514	N2>DR1350
172029_x_at	g5002217	0.434668	1.93392e-05	0.283195	0.218611	0.243113	-0.36384	-0.511205	N2<DR1350
172028_x_at	g5002221	0.84653	0.000464219	0.160228	0.121661	0.288917	-0.391209	-0.608077	N2<DR1350
173479_at	g5019818	0.5451	0.000309754	0.713531	0.704804	0.830828	0.000385183	0.0316882	N2<DR1350
175753_at	g5107205	0.0474613	0.000815429	0.657549	0.667711	0.476662	0.991621	0.863394	N2>DR1350
175754_s_at	g5107205	0.0677543	0.000994463	0.627517	0.999736	0.92546	1.25633	1.13541	N2>DR1350
174029_at	g5360181	0.869605	3.7874e-07	0.532596	0.988108	1.0276	-0.188703	-0.255938	N2<DR1350
175833_s_at	g538372	0.821211	0.000717795	0.386982	0.25551	0.336251	0.993391	0.857304	N2>DR1350
174037_at	g551223	0.184285	7.79445e-05	0.393004	1.00674	0.972916	1.51566	1.37084	N2>DR1350
173426_at	g558500-REP_DB=GenBank	0.918631	0.000210806	0.648171	0.749942	0.81054	0.130958	0.0924118	N2<DR1350
173258_s_at	g561675	0.0774177	1.16466e-06	0.225167	-0.455029	-0.25854	0.386958	0.42879	N2>DR1350
173428_at	g5732889-REP_DB=GenBank	0.823161	1.3961e-06	0.455814	0.976653	1.01239	0.20673	0.141138	N2<DR1350
175727_s_at	g5734143	0.257679	0.000161715	0.226578	0.148971	0.154918	-0.198646	-0.363417	N2<DR1350
173448_s_at	g5734149	0.135793	3.11739e-05	0.205015	0.23349	0.250645	0.664261	0.851175	N2>DR1350
175803_at	g607946	0.189844	5.46034e-06	0.845094	1.86615	1.76693	1.02742	0.895656	N2<DR1350
175638_at	g6470294	0.128963	0.000574511	0.959946	-0.556541	-0.705801	-1.05201	-1.2107	N2<DR1350
172047_x_at	g6681681	0.991268	0.000296961	0.844521	-0.524124	-0.514846	-0.219581	-0.229953	N2>DR1350
174042_at	g6691	0.909441	0.000891461	0.396335	1.66667	1.71209	1.4195	1.36039	N2<DR1350
172059_x_at	g6714902	0.879785	0.000267356	0.724069	-0.176893	-0.155362	0.494877	0.441259	N2>DR1350
172060_x_at	g6714904	0.541631	7.71568e-05	0.575536	-0.0371409	-0.109406	0.365471	0.362286	N2>DR1350
173471_at	g6760364	0.459605	3.53736e-05	0.568094	-0.317717	-0.343563	-1.40568	-1.60104	N2<DR1350
173474_at	g695168	0.289547	0.000496125	0.667463	1.10084	1.06687	0.845295	0.767314	N2<DR1350
175634_at	g6969441	0.849034	2.12735e-05	0.056352	0.499664	0.55306	0.790233	0.726507	N2>DR1350
175681_at	g706972	0.148042	4.91407e-06	0.46174	1.45413	1.4089	0.908894	0.779232	N2<DR1350
175674_s_at	g7077170	0.859927	7.84836e-05	0.415318	0.13808	0.214303	-0.595111	-0.712383	N2<DR1350
173458_at	g7109229	0.38787	0.000109232	0.426183	0.560896	0.566485	-0.0271888	0.103702	N2<DR1350
175733_at	g7682762	0.54109	0.000190018	0.775838	0.893402	0.864359	0.37	0.291193	N2<DR1350
172058_x_at	g8037936	0.754087	0.0002952	0.197901	0.279311	0.366187	0.881586	0.742543	N2>DR1350
172063_x_at	g8132061	0.458261	4.74168e-05	0.232294	0.255077	0.199121	0.976556	1.20245	N2>DR1350
175630_at	g9081898	0.441212	6.73336e-06	0.710791	0.609504	0.581346	-0.046845	-0.125801	N2<DR1350
175639_s_at	g9800182	0.48387	0.000506901	0.32693	-0.551465	-0.721691	-0.114803	-0.0851171	N2>DR1350
185767_at	H01M10.1	0.362676	2.174e-06	0.606917	-0.116904	-0.0939289	0.494685	0.574895	N2>DR1350
172891_x_at	H02I12.6	0.454638	4.3097e-05	0.535747	0.707372	0.577806	-0.0758916	-0.0884406	N2<DR1350
172823_x_at	H02I12.7	0.489656	9.57668e-06	0.586716	1.25872	1.19696	0.760738	0.753189	N2<DR1350
172792_x_at	H02I12.8	0.412943	0.000261445	0.665727	-0.131463	-0.162188	-0.556601	-0.653705	N2<DR1350
182731_s_at	H03A11.1	0.26803	9.49764e-05	0.750322	-0.387994	-0.332816	-0.115618	-0.0843583	N2>DR1350
186362_s_at	H04M03.4	0.44719	5.87979e-06	0.445571	1.45437	1.45521	-1.29667	-1.75089	N2<DR1350
184970_s_at	H05C05.2	0.658509	0.000130947	0.876571	-0.263017	-0.229344	0.491529	0.561375	N2>DR1350
191896_at	H06I04.5	0.308244	0.000697376	0.441351	-0.962091	-0.992439	-1.45606	-1.66322	N2<DR1350
185702_at	H10D18.1	0.116375	4.66754e-05	0.186826	-2.18441	-1.60477	-0.489327	-0.432026	N2>DR1350
185177_at	H10E21.1	0.0342986	6.53374e-05	0.963075	-0.33642	-0.20936	0.0361194	0.158503	N2>DR1350
191001_s_at	H10E21.4	0.54848	9.29202e-05	0.486289	-0.120511	-0.394556	-1.72171	-1.70081	N2<DR1350
192782_at	H12C20.3	0.00192729	9.32962e-06	0.0378351	1.07392	1.15376	0.591215	0.865148	N2<DR1350
182532_at	H12D21.5	0.846129	0.000234096	0.86151	0.10957	0.111397	0.660057	0.694323	N2>DR1350
182301_at	H12D21.9	0.863	0.000940519	0.491095	-0.777578	-0.890807	-0.227764	-0.159383	N2>DR1350
186267_at	H14E04.1	0.859944	2.58624e-08	0.884876	0.682747	0.664437	-0.495143	-0.49695	N2<DR1350
186922_s_at	H14E04.2A	0.558608	2.30257e-05	0.636002	0.661264	0.654603	0.197345	0.135333	N2<DR1350
188334_at	H14N18.1	0.783077	1.7702e-05	0.33386	1.43104	1.52974	0.365561	0.19128	N2<DR1350
182436_at	H19J13.1	0.0698182	9.52978e-07	0.587619	-0.0806964	-0.307431	-1.97775	-2.37225	N2<DR1350
180788_at	H21P03.2	0.753984	1.12531e-05	0.0365943	0.272339	0.412521	-0.0804092	-0.188462	N2<DR1350
186044_at	H23L24.3	0.958543	0.00056391	0.83275	-0.942475	-0.967528	-0.454286	-0.43912	N2>DR1350
188934_at	H23N18.1	0.565149	1.92266e-08	0.7062	0.867857	0.880154	-0.448326	-0.390097	N2<DR1350
188980_at	H23N18.2	0.565223	2.85679e-05	0.580442	0.394853	0.390656	-0.999205	-1.20651	N2<DR1350
188819_at	H24K24.3	0.950796	0.000702165	0.496515	0.916292	0.871032	0.494652	0.548797	N2<DR1350
193890_s_at	H25P06.2A	0.979988	0.000509587	0.421494	0.305827	0.351712	0.0402482	-0.00852784	N2<DR1350
188164_at	H26D21.1	0.530616	0.00017811	0.548721	0.0283844	-0.0518168	0.39927	0.397434	N2>DR1350
189330_at	H27M09.2	0.589358	0.00083253	0.540153	1.00137	0.88972	1.42396	1.43117	N2>DR1350
184551_at	H27M09.4	0.71963	0.000569264	0.558601	-1.16205	-1.11252	-2.17928	-2.38334	N2<DR1350
185540_s_at	H28G03.6	0.297649	0.00019041	0.778109	-0.0344535	-0.0961801	0.237722	0.201598	N2>DR1350
183240_s_at	H37A05.1	0.815495	9.36279e-05	0.213658	0.757394	0.835078	1.35502	1.24358	N2>DR1350
185591_at	H41C03.1	0.00293582	1.72869e-07	0.65977	1.18951	1.38715	0.505404	0.664373	N2<DR1350
185997_s_at	H42K12.2	0.298447	3.42763e-05	0.604929	-2.09228	-2.33095	-0.973786	-1.05673	N2>DR1350
185972_at	H42K12.3	0.497503	5.95245e-06	0.210329	0.680733	0.889409	-2.24238	-2.90643	N2<DR1350
177270_at	JC8.12	0.699711	1.3244e-05	0.845507	0.514749	0.423429	-0.946693	-0.976863	N2<DR1350
177204_s_at	JC8.2	0.393394	0.000467002	0.788559	0.528513	0.472822	1.05927	0.954135	N2>DR1350
181833_at	K01A2.4	0.218326	7.39559e-06	0.0183185	0.22155	0.10747	0.731507	1.03398	N2>DR1350
183827_at	K01A2.5	0.470446	9.19207e-05	0.244667	0.508971	0.449021	-0.509394	-0.267099	N2<DR1350
178258_at	K01A6.6	0.561865	0.000790359	0.187382	-1.81018	-2.25719	-0.982217	-0.799522	N2>DR1350
192169_s_at	K01C8.10	0.352719	0.000914092	0.73711	1.84633	1.82805	2.00261	1.96443	N2>DR1350
187722_at	K01C8.4	0.957432	7.90712e-05	0.82599	-0.728803	-0.758593	0.0241872	0.0423516	N2>DR1350
185275_at	K01D12.14	0.284593	6.6167e-10	0.021175	-2.62495	-2.75898	-0.213752	0.0997949	N2>DR1350
182940_s_at	K01D12.6	0.367383	0.000713043	0.479921	-0.0835947	-0.199132	0.228143	0.213539	N2>DR1350
172919_x_at	K01G5.2A	0.102534	6.06928e-05	0.171915	0.592271	0.669087	0.802278	0.810155	N2>DR1350
189729_s_at	K01G5.4	0.134181	6.18075e-06	0.207004	1.88734	1.80118	2.14415	2.13583	N2>DR1350
193161_at	K01G5.5	0.0350313	0.0004039	0.453405	0.934252	0.733823	1.69079	1.30945	N2>DR1350
189157_at	K02A11.1	0.0757923	0.000463267	0.271328	0.215213	0.252867	0.412895	0.554317	N2>DR1350
193537_s_at	K02A2.3	0.274039	8.00385e-05	0.826337	-0.320052	-0.280032	-0.0192711	0.0398978	N2>DR1350
187455_at	K02A2.5	0.499092	0.000216691	0.438119	-1.21506	-1.0178	-0.285334	-0.299323	N2>DR1350
172962_at	K02A4.2	0.73948	0.000262866	0.562057	-0.642194	-0.677256	0.109265	0.237015	N2>DR1350
182252_s_at	K02A6.3	0.370301	0.000714861	0.419009	0.133294	0.301676	0.70986	0.718952	N2>DR1350
193976_s_at	K02B12.7	0.814321	0.00018115	0.16517	0.82295	0.908945	0.579644	0.517233	N2<DR1350
189094_at	K02B2.1	0.653305	4.78006e-05	0.326472	0.274626	0.232367	0.775159	0.885543	N2>DR1350
178993_at	K02D3.1	0.289558	0.000341602	0.788887	-1.25306	-1.10281	-0.258631	-0.0113315	N2>DR1350
189003_s_at	K02D7.1	0.0127373	2.76095e-08	0.263985	1.50988	1.62082	2.07069	2.12098	N2>DR1350
189981_at	K02D7.2	0.94083	0.000936597	0.100831	-1.55597	-1.98246	-0.778588	-0.315338	N2>DR1350
190279_s_at	K02E10.1	0.400368	0.000100246	0.845336	-0.526987	-0.495591	-0.21076	-0.160937	N2>DR1350
185576_at	K02E10.3	0.313947	8.88762e-07	0.840829	0.892972	1.06271	-1.78321	-1.53223	N2<DR1350
185492_at	K02E10.4	0.21807	5.84827e-08	0.0615353	0.758476	0.8464	-1.02136	-1.3904	N2<DR1350
177655_at	K02E2.1	0.280414	0.000223212	0.98671	-0.257651	-0.328245	-0.648982	-0.721703	N2<DR1350
184138_at	K02E7.1	0.507242	0.000317119	0.870573	-1.05022	-0.928076	-2.48687	-2.28658	N2<DR1350
182983_s_at	K02E7.7	0.487757	1.16396e-06	0.435846	-1.95208	-1.94195	-0.444896	-0.613696	N2>DR1350
188617_s_at	K02F2.1	0.437743	0.000440317	0.967064	0.742092	0.688412	1.09721	1.04885	N2>DR1350
183546_s_at	K02F2.3	0.0681703	4.19379e-05	0.746138	0.715157	0.594755	1.09524	1.00788	N2>DR1350
191976_at	K02F2.6	0.223552	6.13156e-05	0.883398	-0.383424	-0.29157	0.204709	0.320378	N2>DR1350
180370_at	K02F3.3	0.374641	0.000315326	0.151341	1.58191	1.53303	1.0063	1.19742	N2<DR1350
186471_at	K02G10.6	0.113113	1.10661e-06	0.980498	0.0588452	-0.0338243	-0.631127	-0.726462	N2<DR1350
192076_at	K02G10.7	0.407526	4.42998e-05	0.37439	0.956361	0.790681	0.141598	0.147676	N2<DR1350
172777_x_at	K03A1.1	0.453041	7.10599e-06	0.995537	1.00209	1.07194	0.0878196	0.158707	N2<DR1350
172671_x_at	K03A1.6	0.850388	7.38705e-05	0.73775	0.884588	0.861203	-0.313106	-0.22973	N2<DR1350
180141_at	K03B4.2	0.589507	0.00034616	0.336056	0.45966	0.489673	0.912544	0.80942	N2>DR1350
180182_at	K03B4.4	0.502011	3.65501e-05	0.287664	0.156072	0.0767223	0.460242	0.479024	N2>DR1350
178290_at	K03B8.7	0.492171	4.67641e-05	0.704389	-0.696645	-0.622257	-2.59183	-2.33822	N2<DR1350
190697_at	K03E6.3	0.800034	7.39737e-05	0.16448	-0.111546	-0.0142205	0.375109	0.306227	N2>DR1350
188438_s_at	K03E6.6	0.299191	0.000673266	0.593419	1.06402	0.951817	0.665246	0.627928	N2<DR1350
183309_at	K03H6.2	0.00213652	1.82407e-05	0.000147743	1.52002	1.45367	1.58654	1.91181	N2>DR1350
190403_s_at	K04C1.3	0.986186	0.000512047	0.468195	-0.801731	-0.866019	-0.402882	-0.341541	N2>DR1350
179889_at	K04C2.2	0.00494772	3.68812e-05	0.491913	0.195741	-0.0615015	0.617097	0.441108	N2>DR1350
191058_at	K04D7.2	0.869577	9.67809e-05	0.986827	0.229369	0.216615	0.828993	0.81339	N2>DR1350
184433_at	K04F10.1	0.169934	0.000126786	0.257896	-0.727126	-0.507059	-0.0732662	-0.049847	N2>DR1350
172869_x_at	K04F10.4B	0.719774	0.000294262	0.681843	0.425136	0.427677	0.733944	0.696141	N2>DR1350
191062_s_at	K04F10.4D	0.566395	5.45959e-06	0.175315	0.863124	0.831815	0.437245	0.51067	N2<DR1350
185937_at	K04F10.7	0.204482	3.96967e-06	0.4817	0.800322	0.845069	1.04951	1.0631	N2>DR1350
193733_at	K04G11.5	0.487566	0.000140361	0.260265	-0.609172	-0.650367	-0.134892	0.0302099	N2>DR1350
188602_at	K04G2.3	0.657451	0.000245223	0.931411	-0.144602	-0.181071	0.264599	0.239924	N2>DR1350
188110_s_at	K04G2.8B	0.868353	3.2055e-05	0.670537	0.280609	0.319753	0.842297	0.825024	N2>DR1350
183817_at	K04G7.1	0.216305	0.000205038	0.420091	0.622759	0.652462	0.184418	0.31663	N2<DR1350
187633_s_at	K04G7.11	0.158062	0.000294655	0.217054	0.711665	0.72105	0.916748	1.04199	N2>DR1350
189724_at	K04G7.2	0.807451	0.000335813	0.361224	-1.95901	-1.75569	-0.803556	-0.92293	N2>DR1350
181010_s_at	K04G7.3	0.791282	3.53877e-07	0.83798	0.130078	0.127484	0.769208	0.749053	N2>DR1350
190901_s_at	K04H4.2A	0.0281022	1.3485e-08	0.102371	0.627694	0.684547	-1.07162	-0.762615	N2<DR1350
177406_at	K05C4.5	0.182064	0.000398929	0.699535	0.442612	0.283012	0.906764	0.815777	N2>DR1350
193907_at	K05C4.6	0.274027	0.000891094	0.139306	0.337798	0.352953	0.224501	0.133165	N2<DR1350
182468_s_at	K05F1.6	0.431222	6.0673e-07	0.447584	-0.190073	-0.188006	0.721556	0.832716	N2>DR1350
172650_x_at	K06C4.10	0.808203	7.69196e-06	0.915376	1.09735	1.11484	-0.170825	-0.126178	N2<DR1350
172685_x_at	K06C4.12	0.319978	0.000481304	0.293416	1.05716	1.06533	0.481056	0.20295	N2<DR1350
172618_x_at	K06C4.2	0.497321	3.44936e-05	0.754414	1.22497	1.27527	0.109011	0.243444	N2<DR1350
179264_at	K06G5.1	0.146842	9.77733e-08	0.757879	0.436213	0.294125	1.73266	1.63765	N2>DR1350
187516_at	K06H7.2	0.350151	2.72036e-06	0.708198	-0.0571718	0.00798179	0.510186	0.538714	N2>DR1350
191862_at	K06H7.3	0.946938	0.000172911	0.601344	0.0665974	0.102868	0.488434	0.460295	N2>DR1350
189841_s_at	K06H7.4	0.72762	4.75618e-05	0.17228	-0.372557	-0.506081	0.0874391	0.169158	N2>DR1350
187508_at	K06H7.6	0.379791	0.00028947	0.667799	-1.88719	-1.56051	-0.332123	-0.217108	N2>DR1350
178549_at	K07A1.3	0.451855	7.10734e-05	0.112118	-0.161514	-0.309486	0.165269	0.222375	N2>DR1350
194069_s_at	K07A12.2	0.828782	5.71605e-06	0.879496	0.464962	0.457103	-0.754428	-0.799043	N2<DR1350
182636_at	K07B1.4	0.135547	0.00017732	0.120794	0.420623	0.415879	-0.0959462	0.115591	N2<DR1350
182900_at	K07B1.5	0.30516	7.87727e-05	0.512248	0.355686	0.385837	0.847153	0.978218	N2>DR1350
187653_at	K07C11.7	0.837845	8.5113e-05	0.801687	0.142856	0.138052	0.842517	0.889432	N2>DR1350
186360_at	K07C11.8	0.769392	0.0004705	0.16319	0.0419698	-0.100964	0.521508	0.734805	N2>DR1350
179188_at	K07C5.7	0.520341	0.000779623	0.428532	-1.69487	-1.44858	-0.701033	-0.72746	N2>DR1350
172789_x_at	K07C6.14	0.365023	0.000844117	0.447428	-0.60113	-0.616537	-1.01915	-1.18705	N2<DR1350
189256_at	K07C6.3	0.0204037	0.000382034	0.292144	-0.736956	-1.06509	-1.61982	-2.36944	N2<DR1350
189366_at	K07C6.4	0.969609	0.000208303	0.794114	-0.571052	-0.519583	-1.94052	-2.00954	N2<DR1350
188105_s_at	K07D8.1	0.297182	1.9584e-07	0.975222	-0.162491	-0.269329	1.45497	1.34181	N2>DR1350
180476_at	K07E1.1	0.468166	1.77152e-10	0.244875	-0.886693	-0.777687	1.32869	1.30202	N2>DR1350
193127_s_at	K07E3.3	0.409129	0.000691191	0.968346	1.09519	1.12899	0.875961	0.913091	N2<DR1350
180256_at	K07E8.3	0.675868	4.46329e-07	0.293578	0.545198	0.475763	1.91272	2.06944	N2>DR1350
186098_s_at	K07F5.13A	0.71986	0.000204663	0.540025	-0.126268	-0.141466	0.200916	0.258178	N2>DR1350
172907_x_at	K07F5.3	0.0587185	0.000243242	0.49727	-0.919428	-0.662656	-2.11904	-1.61753	N2<DR1350
193241_at	K07G5.1	0.185411	1.84927e-05	0.624639	0.0100087	0.0833748	0.366461	0.401693	N2>DR1350
181918_at	K07H8.3	0.937199	4.95793e-05	0.0728969	1.30531	1.37199	1.63903	1.56689	N2>DR1350
189858_at	K08A2.7	0.0417739	8.19988e-05	0.0445647	-1.52671	-2.364	-0.664494	-0.671721	N2>DR1350
191681_at	K08A8.2	0.634151	0.000308164	0.635269	-0.0723349	-0.185448	0.563354	0.563165	N2>DR1350
185835_at	K08B12.1	0.222854	3.76171e-07	0.323985	1.42218	1.47431	-1.67899	-1.22193	N2<DR1350
185876_at	K08B12.2	0.715889	0.000220001	0.378839	0.00130408	0.095646	1.24084	1.01815	N2>DR1350
192000_s_at	K08B4.1	0.414026	9.21002e-05	0.0414126	-0.0745363	-0.146104	0.143895	0.294247	N2>DR1350
190681_at	K08B4.4	0.745271	2.44713e-05	0.0227273	-0.871031	-1.14537	-0.361344	-0.145597	N2>DR1350
182979_at	K08B5.2	0.29698	0.000499173	0.883229	-0.575138	-0.505654	-0.181052	-0.0897067	N2>DR1350
191849_at	K08C7.2	0.229925	1.17449e-07	0.00320887	-0.147311	-0.256067	0.36102	0.56895	N2>DR1350
191850_s_at	K08C7.2	0.453285	7.03542e-06	0.0891829	0.355871	0.298458	0.772823	0.909236	N2>DR1350
191759_at	K08C7.5	0.912652	2.13833e-07	0.286867	-0.0208623	-0.155244	1.59058	1.7007	N2>DR1350
176233_at	K08D12.5	0.0499427	1.3588e-05	0.0668267	-0.224669	-0.205304	-1.41783	-0.958808	N2<DR1350
179260_s_at	K08E3.7	0.594405	0.000147852	0.682815	0.159916	0.207462	0.507638	0.513984	N2>DR1350
179335_at	K08E7.5	0.377451	0.000413743	0.840519	-0.764082	-0.41978	-2.44414	-2.22516	N2<DR1350
189818_at	K08F8.1	0.872365	7.91642e-06	0.697944	1.29117	1.27375	2.00478	2.04663	N2>DR1350
189943_at	K08F8.2	0.347729	6.90313e-05	0.820319	0.0198267	0.110623	-0.90131	-0.754633	N2<DR1350
193649_s_at	K08F8.4	0.192682	3.85136e-06	0.165576	1.28368	1.27912	1.70702	1.83726	N2>DR1350
189753_at	K08F9.1	0.986455	0.0001881	0.483471	-1.88807	-1.75433	-0.601825	-0.729339	N2>DR1350
193770_s_at	K08H2.1	0.837555	0.000740536	0.572563	0.755366	0.707101	0.00225629	0.104828	N2<DR1350
192460_at	K08H2.8	0.010716	0.000365289	0.504229	0.117025	0.249335	0.380267	0.58348	N2>DR1350
189315_at	K09A11.2	0.00304734	0.000102829	0.0195608	0.0927026	0.172981	-0.536233	-0.0898937	N2<DR1350
189336_at	K09A11.3	0.331737	6.14701e-06	0.246735	-0.144434	-0.157771	-0.864576	-0.723945	N2<DR1350
189378_at	K09A11.4	0.175687	0.000624271	0.0517552	-0.919322	-0.999614	-1.69506	-1.31592	N2<DR1350
189715_s_at	K09A9.2	0.331944	0.000658373	0.159546	-0.287136	-0.347706	0.16102	0.463061	N2>DR1350
193887_s_at	K09A9.5	0.856804	0.000542325	0.75589	1.52144	1.49363	1.80752	1.81493	N2>DR1350
183395_at	K09E2.4	0.439493	3.50321e-05	0.205178	-0.247146	-0.0898417	0.443534	0.40295	N2>DR1350
188058_at	K09F5.3	0.142252	0.000365559	0.0723233	1.57701	1.35079	1.81086	1.83787	N2>DR1350
181412_at	K09F6.7	0.0635256	0.000816211	0.0787646	-1.4838	-2.27404	-0.878418	-0.904653	N2>DR1350
187580_s_at	K09G1.1	0.627824	0.000944623	0.215836	1.87991	1.83101	1.50549	1.61308	N2<DR1350
190437_at	K09G1.4	0.135274	0.000655093	0.956279	-0.75285	-0.58603	-0.224037	-0.0682035	N2>DR1350
AFFX-r2-18565-5_x_at	K10B3.8	0.0473146	0.000697408	0.550492	2.2536	2.32396	2.39502	2.4358	N2>DR1350
189995_s_at	K10C2.4	0.768491	1.01729e-05	0.413536	1.2821	1.21667	1.78095	1.81223	N2>DR1350
191853_at	K10C3.2	0.675987	0.000134266	0.497302	0.0671619	-0.0417654	0.649054	0.675443	N2>DR1350
194120_at	K10C3.6	0.480138	0.000208242	0.375891	0.774872	0.854083	1.12141	1.11211	N2>DR1350
179880_at	K10C9.2	0.908713	1.79523e-06	0.71913	1.03916	1.07125	0.260788	0.244172	N2<DR1350
183187_at	K10D11.1	0.0330234	0.000563745	0.612673	0.233236	-0.0972551	-0.411124	-0.629261	N2<DR1350
182476_at	K10D2.2	0.58003	0.000727166	0.209432	0.0635566	0.0211924	-0.294724	-0.190375	N2<DR1350
179905_at	K10D2.3	0.493831	0.000193873	0.465616	-0.601204	-0.732573	-0.095815	-0.0914564	N2>DR1350
188044_s_at	K10D3.2	0.0521808	3.00978e-05	0.15101	0.694611	0.855621	1.11147	1.14024	N2>DR1350
193156_s_at	K10D3.4	0.272316	7.80469e-07	0.3216	1.53369	1.52341	0.472312	0.284526	N2<DR1350
178378_at	K10D6.4	0.261456	6.30108e-06	0.0949403	-0.106076	-0.148043	0.415399	0.605393	N2>DR1350
179067_at	K11B4.2	0.317644	0.000306815	0.550116	-0.133246	-0.0466183	0.2088	0.231459	N2>DR1350
193513_s_at	K11E4.5	0.390452	0.000246801	0.510323	-0.0503947	0.0564952	0.4138	0.428456	N2>DR1350
193459_s_at	K11E8.1B	0.478366	0.000186275	0.849739	-0.177894	-0.281693	0.519786	0.459235	N2>DR1350
193463_s_at	K11E8.1C	0.124895	0.000928889	0.235441	0.125952	0.0968683	0.556736	0.354507	N2>DR1350
192003_s_at	K11G12.5	0.663888	0.000297243	0.430226	1.34917	1.3274	1.64995	1.72345	N2>DR1350
188497_at	K11G9.1	0.181539	1.38054e-05	0.127106	-0.00992009	0.00666643	-0.541745	-0.761408	N2<DR1350
192272_at	K11G9.4	0.529787	0.000401298	0.948889	-0.607902	-0.559882	-0.217654	-0.178421	N2>DR1350
191915_s_at	K11H12.2	0.433916	3.21047e-05	0.917062	2.62309	2.61155	2.72521	2.71633	N2>DR1350
184428_at	K11H12.8	0.797417	0.00041212	0.715531	1.00664	1.04957	0.645666	0.638174	N2<DR1350
190978_at	K12G11.3	0.0154403	1.58147e-06	0.932936	1.40805	1.61812	2.24586	2.44436	N2>DR1350
190954_at	K12G11.4	0.24212	0.00067392	0.677398	-0.601047	-0.4143	0.0376561	0.129276	N2>DR1350
176010_at	K12H4.3	0.0840061	1.30065e-05	0.910226	0.785274	0.651551	1.38226	1.26344	N2>DR1350
175962_s_at	K12H4.7	0.888279	0.000112805	0.772335	1.65495	1.62615	2.08905	2.09905	N2>DR1350
190890_s_at	LLC1.1	0.417772	0.000708057	0.772071	0.230214	0.25358	-0.00666914	0.0419443	N2<DR1350
177374_at	LLC1.2	0.550348	0.000384466	0.719382	1.82216	1.83465	2.09432	2.14383	N2>DR1350
186480_s_at	M01A10.2A	0.069798	0.000728689	0.446672	0.033521	0.219281	0.425295	0.50826	N2>DR1350
183505_at	M01B2.10	0.212697	0.000116711	0.963344	-0.518052	-0.453954	-0.178754	-0.110004	N2>DR1350
176728_s_at	M01D7.2	0.891701	0.000154889	0.894499	0.820921	0.848891	0.16064	0.161008	N2<DR1350
189072_at	M01D7.4	0.72244	3.96819e-05	0.709876	0.566333	0.564577	-0.2817	-0.206455	N2<DR1350
189853_s_at	M01E5.5A	0.669446	0.000615518	0.163882	0.132666	0.21665	0.429079	0.382762	N2>DR1350
177602_s_at	M01F1.4	0.111485	0.000131617	0.934021	1.09633	1.00324	0.726851	0.624422	N2<DR1350
190858_s_at	M01F1.5	0.331301	4.00474e-05	0.438758	0.939161	0.950401	1.31228	1.40702	N2>DR1350
193989_at	M01F1.7	0.989519	5.94642e-07	0.230061	-0.214611	-0.161362	0.413348	0.3612	N2>DR1350
182891_at	M01H9.2	0.939547	0.000481292	0.828275	-0.641046	-0.614198	-1.12282	-1.13577	N2<DR1350
185987_at	M02A10.1	0.148943	0.000374758	0.172408	-2.30216	-2.28752	-1.65311	-1.19341	N2>DR1350
180375_at	M03A1.3	0.427612	3.82807e-10	0.502447	2.06402	2.05626	0.00704935	-0.0824058	N2<DR1350
180376_s_at	M03A1.3	0.523905	2.49373e-10	0.246873	2.28226	2.33174	-0.842618	-1.00524	N2<DR1350
179034_s_at	M03B6.3	0.876584	5.64539e-07	0.404356	0.267875	0.413342	-2.43903	-2.64929	N2<DR1350
192303_s_at	M03D4.1B	0.415744	0.000984362	0.401174	0.278543	0.355614	0.540952	0.539699	N2>DR1350
191388_at	M03F4.3	0.540676	0.000159002	0.038544	-1.135	-1.48689	-0.661384	-0.454013	N2>DR1350
181744_at	M03F4.5	0.029614	5.10857e-05	0.117884	-0.250201	-0.351975	-0.944754	-1.44711	N2<DR1350
181713_s_at	M03F4.5	0.0652283	1.20641e-10	0.0531926	1.15129	1.15612	-0.302952	-0.465313	N2<DR1350
180978_at	M03F4.6	0.285479	3.46332e-07	0.17366	1.00167	1.02914	-0.0780551	-0.285748	N2<DR1350
190667_s_at	M03F4.7	0.731828	0.000132328	0.390972	2.17577	2.29281	1.62545	1.57425	N2<DR1350
183424_at	M03F8.2	0.00119692	8.15488e-05	0.420509	-0.251724	-0.120471	-0.516849	-0.330544	N2<DR1350
184122_at	M03F8.3	0.335108	0.0001333	0.176074	0.219524	0.0739041	0.529872	0.556479	N2>DR1350
[truncated: 922 more rows]

## Sheet: RIL-14 vs RIL-17
		ANOVA p value	ANOVA p value	ANOVA p value	Mean hybridisation intensities	Mean hybridisation intensities	Mean hybridisation intensities	Mean hybridisation intensities
Affymetrix ID	Annotation	Treatment	Line	Treatment x Line	RIL-14 non-dauer inducing	RIL-14 dauer inducing	RIL-17 non-dauer inducing	RIL-17 dauer inducing	Direction of line effect
182439_at	Y17D7B.4	0.332673	2.13043e-07	0.789441	-2.14834	-1.85798	1.50888	1.67656	RIL-17>RIL-14
178849_at	C25F9.1	0.101104	2.71607e-09	0.0358482	-2.60588	-3.08117	0.183966	0.25647	RIL-17>RIL-14
193838_s_at	W04E12.6	0.998288	1.30692e-05	0.90367	-1.91772	-1.87989	1.03025	0.991055	RIL-17>RIL-14
184450_at	C17B7.11	0.611282	2.44159e-08	0.387796	-1.99702	-2.17425	0.513932	0.56118	RIL-17>RIL-14
175872_at	Y34F4.C	0.929828	1.41055e-07	0.552477	-1.18336	-1.25379	1.00572	1.10034	RIL-17>RIL-14
179911_at	T12B5.8	0.957019	3.40548e-06	0.198332	-2.30894	-2.59481	-0.370405	-0.106338	RIL-17>RIL-14
179871_at	T12B5.2	0.822286	5.79289e-05	0.885147	-2.36658	-2.34298	-0.221278	-0.112834	RIL-17>RIL-14
184579_at	C04E12.3	0.180687	3.09336e-05	0.136518	-2.47532	-3.26152	-0.778858	-0.731379	RIL-17>RIL-14
178721_at	C25F9.4	0.0519183	4.97091e-05	0.159465	-1.97435	-2.96346	-0.347122	-0.535688	RIL-17>RIL-14
174709_at	CEK010B3R_rc	0.544133	1.39152e-05	0.694634	-1.87042	-2.09153	0.0313785	-0.0167248	RIL-17>RIL-14
192408_at	R06B10.4	0.561095	0.000183699	0.598084	-2.10805	-2.44235	-0.379369	-0.396004	RIL-17>RIL-14
185367_at	C04E12.4	0.810985	2.91197e-05	0.343384	-2.44292	-2.71801	-0.808206	-0.641549	RIL-17>RIL-14
174131_s_at	C32090_rc	0.856119	5.77853e-05	0.745455	-2.65538	-2.77672	-0.949571	-0.915067	RIL-17>RIL-14
173207_at	AU114189_rc	0.190464	3.84972e-06	0.020395	-1.8592	-2.54319	-0.555045	-0.324636	RIL-17>RIL-14
179566_s_at	M04C3.1	0.376054	3.81184e-05	0.723094	-2.42301	-2.69929	-0.773933	-0.894714	RIL-17>RIL-14
190862_at	F44E2.2	0.709491	9.77691e-06	0.958997	-2.82801	-2.7715	-1.17235	-1.09785	RIL-17>RIL-14
186300_at	Y49F6C.4	0.0704777	0.00015522	0.288884	-2.7926	-2.0235	-0.925751	-0.698984	RIL-17>RIL-14
189885_at	T12B5.6	0.703625	0.000101711	0.974891	-2.95722	-2.87611	-1.37256	-1.27689	RIL-17>RIL-14
178755_s_at	C25F9.5	0.359429	2.40212e-06	0.214076	-1.50659	-1.79065	-0.225359	-0.179181	RIL-17>RIL-14
185812_at	C04E12.2	0.220344	0.000212952	0.936197	-1.67836	-1.98539	-0.308439	-0.579554	RIL-17>RIL-14
172594_x_at	T12B5.10	0.322119	6.89517e-05	0.241733	-1.29163	-1.71887	-0.142123	-0.103636	RIL-17>RIL-14
172589_x_at	T12B5.11	0.0418513	1.02092e-06	0.19492	-0.980039	-0.587515	0.518186	0.621108	RIL-17>RIL-14
176169_at	Y82E9BL.J	0.284679	0.000397448	0.955615	-2.22216	-2.47216	-0.873821	-1.15018	RIL-17>RIL-14
179042_at	W04A8.6	0.837755	0.000775192	0.337626	-2.10162	-2.29795	-1.07457	-0.775486	RIL-17>RIL-14
177437_at	K02E2.7	0.000774133	4.31817e-05	0.0380713	-3.20365	-2.0308	-1.61164	-1.19153	RIL-17>RIL-14
186212_at	F54D10.6	0.0130531	0.000548569	0.00905444	-3.09246	-1.65912	-1.14636	-1.19965	RIL-17>RIL-14
173322_at	CEK091BYR_rc	0.340373	1.37153e-05	0.814966	-0.225554	-0.128699	0.920426	1.07798	RIL-17>RIL-14
180988_at	Y43F8A.1	0.170967	0.000130085	0.493139	-1.02243	-1.38409	-0.0233523	-0.151275	RIL-17>RIL-14
180561_at	W04B5.2	0.470103	9.59781e-05	0.935048	-1.77605	-1.67201	-0.68368	-0.553688	RIL-17>RIL-14
186793_at	F35F10.11	0.355733	4.482e-06	0.858644	-0.907108	-1.02446	0.171964	0.0917005	RIL-17>RIL-14
179422_s_at	M04C3.2	0.367358	0.000540038	0.834332	-2.01585	-2.15569	-0.924947	-1.14652	RIL-17>RIL-14
180318_at	Y17D7C.1	0.915839	7.00203e-06	0.350591	-0.879581	-0.774279	0.197247	0.11282	RIL-17>RIL-14
171960_x_at	AV176858_rc	0.403193	1.02105e-06	0.549556	0.403614	0.421036	1.25464	1.35648	RIL-17>RIL-14
187177_at	C13G5.2	0.768177	0.000183465	0.464677	-1.71053	-1.77307	-0.932813	-0.787869	RIL-17>RIL-14
194011_at	Y49E10.1	0.250602	1.54639e-06	0.624885	0.0827116	-0.0379664	0.912747	0.862307	RIL-17>RIL-14
175873_at	Y34F4.F	0.677216	0.000131164	0.961505	-1.16366	-1.10414	-0.311308	-0.264097	RIL-17>RIL-14
186692_s_at	F35F10.12	0.380251	8.67001e-07	0.445865	-0.751805	-0.850401	-0.0279526	-0.0351825	RIL-17>RIL-14
180492_s_at	Y43F8A.5	0.0699678	1.00158e-08	0.14195	-0.421101	-0.534747	0.259284	0.245186	RIL-17>RIL-14
185103_at	Y113G7B.7	0.429144	0.000175999	0.506898	-1.44116	-1.45632	-0.644226	-0.811943	RIL-17>RIL-14
172583_x_at	F54D10.2	0.0106198	6.65519e-05	0.584246	-0.220427	0.14827	0.549468	0.809954	RIL-17>RIL-14
178843_at	F08G5.6	9.56858e-07	5.66474e-05	0.231511	0.843008	-0.511218	1.43736	0.322871	RIL-17>RIL-14
183895_at	Y43F8C.1	0.193172	0.000445337	0.29691	-1.75291	-1.79026	-0.91613	-1.22675	RIL-17>RIL-14
186744_at	Y116F11B.1	0.000998239	6.75256e-05	0.549718	-0.602539	-1.12068	0.0285592	-0.375397	RIL-17>RIL-14
189512_at	C03G6.15	0.00323075	0.000455416	0.657452	0.0252622	-0.498486	0.620888	0.201866	RIL-17>RIL-14
194094_s_at	C48D5.2A	0.697248	1.58809e-05	0.798704	-0.869258	-0.859556	-0.249277	-0.202952	RIL-17>RIL-14
189718_at	T04H1.9	0.881605	0.000347398	0.967926	-0.804728	-0.825622	-0.173919	-0.185934	RIL-17>RIL-14
192578_at	F10D2.9	0.00665869	0.000554332	0.834368	0.150788	-0.274173	0.737445	0.36019	RIL-17>RIL-14
182742_at	Y80D3A.2	0.672025	7.19582e-05	0.971244	-0.316393	-0.349306	0.297157	0.258157	RIL-17>RIL-14
173641_at	CEK026F1R_rc	0.532453	0.000338639	0.838391	-0.332374	-0.248491	0.267241	0.310168	RIL-17>RIL-14
193017_at	Y75B8A.10	0.741102	0.000263374	0.308942	-1.03144	-0.962385	-0.356779	-0.489297	RIL-17>RIL-14
186024_s_at	K11D12.7	0.579119	0.000356711	0.774508	0.90169	0.816998	1.44563	1.41834	RIL-17>RIL-14
180491_at	Y43F8A.5	0.475681	3.55488e-05	0.458979	-0.967254	-1.0733	-0.44942	-0.447361	RIL-17>RIL-14
176222_at	Y82E9BL.H	0.0519719	0.000970311	0.921784	-0.433068	-0.700974	0.125137	-0.119981	RIL-17>RIL-14
187103_s_at	Y113G7B.11	0.328509	0.000326982	0.675173	-0.845995	-0.705777	-0.235377	-0.177812	RIL-17>RIL-14
188105_s_at	K07D8.1	0.72868	0.00017174	0.466571	-0.250864	-0.216272	0.376837	0.280887	RIL-17>RIL-14
176166_s_at	Y119D3B.S	0.121191	0.000455796	0.792809	-0.858039	-0.670656	-0.300294	-0.163669	RIL-17>RIL-14
188441_at	F21F8.4	0.177365	0.000139229	0.162115	0.0844479	-0.136673	0.468951	0.473411	RIL-17>RIL-14
177817_at	W01F3.2	0.0687915	0.000681531	0.0813785	-1.56927	-1.20139	-0.909039	-0.899314	RIL-17>RIL-14
176165_at	Y119D3B.S	0.986422	2.57222e-05	0.495709	-1.02069	-1.05914	-0.584747	-0.544356	RIL-17>RIL-14
177794_at	T05B9.1	0.0863165	0.000418831	0.721764	-0.370231	-0.55479	0.0587745	-0.0671893	RIL-17>RIL-14
185430_at	F23H11.1	0.998613	2.16442e-05	0.240448	-0.259312	-0.324583	0.128441	0.193527	RIL-17>RIL-14
175772_s_at	g2317844	0.0979277	0.000185488	0.367778	-0.0651515	-0.00417456	0.303813	0.4915	RIL-17>RIL-14
173406_at	AU115990_rc	0.717053	0.000138799	0.414555	0.532261	0.458554	0.886043	0.914965	RIL-17>RIL-14
179597_at	B0399.2	0.159228	0.000528652	0.270159	-1.07993	-1.10631	-0.595143	-0.791575	RIL-17>RIL-14
181972_at	W05E7.1	0.346601	0.000987368	0.230521	1.09798	1.25933	1.54382	1.52291	RIL-17>RIL-14
190692_at	W07A12.4	0.706439	0.00099222	0.681766	0.402897	0.40533	0.783388	0.726674	RIL-17>RIL-14
183088_at	Y39B6A.I	0.763799	0.00054217	0.646774	0.128691	0.177464	0.502039	0.491807	RIL-17>RIL-14
175771_at	g5731332	0.643835	0.000145144	0.24249	-0.45146	-0.535237	-0.187617	-0.150033	RIL-17>RIL-14
181169_at	T16G12.4	0.101664	0.00053984	0.161358	-1.28252	-1.29998	-0.877326	-1.07104	RIL-17>RIL-14
177183_s_at	Y73B6BL.E	0.475151	0.000302354	0.258998	1.3507	1.44852	1.71304	1.68985	RIL-17>RIL-14
186521_at	F21C10.10	0.00820438	0.000200402	0.186908	0.763165	0.973153	1.09876	1.18586	RIL-17>RIL-14
181514_s_at	Y39A1A.3	0.980408	0.00034964	0.654207	0.74564	0.726767	0.98015	1.0012	RIL-17>RIL-14
187780_at	W07B8.2	0.00993593	0.000926539	0.763972	-0.128278	0.0424237	0.123494	0.265297	RIL-17>RIL-14
184704_at	F08D12.2	0.370085	0.000301894	0.549238	0.293887	0.281283	0.553679	0.492496	RIL-17>RIL-14
175478_at	AV182763_rc	0.00036378	0.000845447	0.14333	0.742123	0.400881	0.903483	0.709549	RIL-17>RIL-14
173139_s_at	AV199617_rc	0.667342	8.26966e-05	0.76002	0.525609	0.529744	0.748186	0.772426	RIL-17>RIL-14
192236_at	C06G4.1	0.345949	0.000141423	0.231437	-0.985077	-0.908268	-0.715167	-0.724987	RIL-17>RIL-14
192313_s_at	T04A8.7	0.0814384	3.72672e-05	0.734212	0.8411	0.778442	1.05028	1.00642	RIL-17>RIL-14
171792_x_at	C58362_rc	0.00127036	0.000594018	0.74598	0.167843	0.35448	0.37678	0.53928	RIL-17>RIL-14
194236_x_at	g9857642-REP_DB=GenBank	0.00643107	0.000416018	0.903881	1.49109	1.60656	1.67587	1.79949	RIL-17>RIL-14
172043_x_at	g9857642	0.00750193	3.41432e-05	0.132683	1.56012	1.60171	1.70644	1.8222	RIL-17>RIL-14
192786_s_at	B0286.3	0.00220684	2.10404e-05	0.0102539	1.17692	1.15556	1.41602	1.26364	RIL-17>RIL-14
173817_at	CEK011DYR_rc	0.00394069	0.00010054	0.200678	0.308886	0.246255	0.513294	0.383666	RIL-17>RIL-14
186127_at	T14G12.3	0.000111884	0.000154556	0.895645	1.22937	1.07102	1.38662	1.22203	RIL-17>RIL-14
182942_at	ZK1058.9	0.74674	0.000792795	0.972338	0.618028	0.610657	0.74804	0.738902	RIL-17>RIL-14
190162_at	B0250.1	0.0418093	0.000349504	0.149924	2.92093	2.96786	2.8702	2.87988	RIL-17<RIL-14
181713_s_at	M03F4.5	0.0247618	0.000165949	0.721351	1.06197	1.11711	0.900588	0.972796	RIL-17<RIL-14
179861_at	Y47D3B.1	0.809769	7.68625e-05	0.468157	1.11732	1.14041	0.965784	0.954063	RIL-17<RIL-14
193264_s_at	C13B4.2	0.00432528	0.00066255	0.7683	1.1653	1.04853	1.0021	0.865717	RIL-17<RIL-14
175015_at	CEK037AXR_rc	0.268184	0.000202331	0.668349	1.79505	1.81555	1.60587	1.65085	RIL-17<RIL-14
186257_s_at	C29H12.2	0.00323861	0.00074567	0.431858	1.44795	1.33517	1.29648	1.12739	RIL-17<RIL-14
186136_at	T10H10.2	0.000719672	0.000176798	0.520185	0.613375	0.778744	0.45066	0.578849	RIL-17<RIL-14
192837_s_at	Y6D1A.2	0.00346335	0.000412834	0.218791	0.0448512	0.235122	-0.111076	-0.0143402	RIL-17<RIL-14
182327_at	W08F4.6	0.293622	2.36849e-05	0.764463	1.80933	1.84514	1.59967	1.62	RIL-17<RIL-14
178244_at	F01D5.6	0.00456152	0.000823511	0.0168433	-0.223211	-0.514142	-0.56897	-0.6064	RIL-17<RIL-14
181885_at	F08B12.1	0.937448	0.000434927	0.390952	0.510076	0.541838	0.324288	0.286297	RIL-17<RIL-14
186250_s_at	C32D5.12	0.987913	0.000448282	0.0863784	1.26287	1.18577	0.962853	1.03873	RIL-17<RIL-14
178521_s_at	T05D4.3	0.0105245	0.000626786	0.934272	0.0326503	0.183766	-0.204278	-0.0607129	RIL-17<RIL-14
180375_at	M03A1.3	0.645061	0.000299765	0.996751	2.13364	2.11349	1.8802	1.8604	RIL-17<RIL-14
177724_at	W04G3.1	0.340558	4.70563e-05	0.899496	2.1475	2.17733	1.87566	1.9143	RIL-17<RIL-14
191646_at	F53F4.5	0.11514	0.000153638	0.251932	-0.21496	-0.337591	-0.538831	-0.560585	RIL-17<RIL-14
181136_s_at	F52B11.3	0.355436	5.115e-05	0.704509	2.27143	2.31985	2.00948	2.03019	RIL-17<RIL-14
184676_s_at	ZK1290.8	0.751023	0.000859689	0.776233	2.47863	2.47676	2.21366	2.1798	RIL-17<RIL-14
188066_at	C24B5.3	0.397925	0.00069265	0.188584	0.471483	0.594237	0.265797	0.237127	RIL-17<RIL-14
188228_at	Y60A3A.18	0.0395899	0.000160504	0.987876	-0.347244	-0.243859	-0.629763	-0.525049	RIL-17<RIL-14
179570_at	F11E6.4	0.798432	0.000803939	0.2252	0.1905	0.104639	-0.164904	-0.107771	RIL-17<RIL-14
183775_at	C34G6.6	0.970199	0.000519259	0.859771	2.24547	2.25297	1.96385	1.95233	RIL-17<RIL-14
173940_at	CE12F3	0.11083	0.000114248	0.265128	0.916902	0.942271	0.567502	0.69518	RIL-17<RIL-14
183590_at	C50E3.6	0.0540912	0.000817598	0.512261	0.510065	0.330514	0.150486	0.0546546	RIL-17<RIL-14
171935_s_at	AV185524_rc	0.13108	0.000240087	0.0119407	-0.102189	0.152344	-0.259249	-0.339696	RIL-17<RIL-14
178654_s_at	W04A8.4	4.24256e-05	4.65644e-06	0.985653	0.704803	0.946918	0.376943	0.620179	RIL-17<RIL-14
176022_at	C29E4.4	0.450054	0.000554148	0.483823	0.355414	0.26361	-0.0208573	-0.0244588	RIL-17<RIL-14
175942_s_at	Y105E8B.X	0.00191084	7.16657e-05	0.0203781	-0.64207	-0.716632	-0.848898	-1.18396	RIL-17<RIL-14
173649_at	CEK011F6F	0.014531	0.000565599	0.242353	0.461868	0.57543	0.0445857	0.313667	RIL-17<RIL-14
193433_at	Y15E3A.1	0.929177	0.000991101	0.9992	0.436644	0.44299	0.0912883	0.097493	RIL-17<RIL-14
190351_at	Y75B8A.9	0.764704	0.000326842	0.137586	0.054228	-0.0232224	-0.38733	-0.274083	RIL-17<RIL-14
183427_s_at	Y56A3A.2	0.41394	0.000765139	0.304535	0.864789	0.735601	0.445557	0.461081	RIL-17<RIL-14
181051_at	T19D7.6	0.0586518	8.93175e-05	0.431843	0.0311442	0.097647	-0.358535	-0.212029	RIL-17<RIL-14
178163_at	B0250.2	0.732558	0.000324044	0.645039	0.17388	0.124793	-0.208018	-0.200666	RIL-17<RIL-14
185074_at	F28A12.2	0.932205	0.000219086	0.297182	-0.381166	-0.448259	-0.797907	-0.740607	RIL-17<RIL-14
183888_at	W03A5.7	0.0582937	0.000425501	0.415706	-0.495344	-0.411504	-0.90638	-0.715884	RIL-17<RIL-14
181069_at	T03G6.1	0.701065	0.000318268	0.902754	1.58415	1.60041	1.21697	1.24831	RIL-17<RIL-14
180861_at	C08G9.2	0.212118	2.85182e-05	0.245721	0.0121433	-0.0985817	-0.401171	-0.405561	RIL-17<RIL-14
192511_s_at	ZK1025.9	0.454397	0.000929809	0.373842	0.404821	0.416297	0.0981923	-0.029236	RIL-17<RIL-14
185492_at	K02E10.4	0.843903	0.000300626	0.903784	0.890235	0.910608	0.521411	0.526292	RIL-17<RIL-14
174697_at	CEK063E7R_rc	0.568301	0.000649325	0.140146	0.572219	0.407453	0.0531506	0.130096	RIL-17<RIL-14
173271_s_at	C53253_rc	0.305026	0.000255924	0.594816	1.12762	1.16238	0.693698	0.799493	RIL-17<RIL-14
172773_x_at	K10B3.2	0.202531	0.000623667	0.352605	-0.709698	-0.531814	-1.04245	-1.0124	RIL-17<RIL-14
190177_at	R05H10.6	0.224508	0.000459337	0.648733	0.746129	0.806406	0.305513	0.433439	RIL-17<RIL-14
177650_at	W04G3.8	0.157378	0.000350185	0.889756	2.34536	2.46335	1.94454	2.0427	RIL-17<RIL-14
186995_at	Y65B4BR.2	0.381053	6.90267e-05	0.361199	1.10126	1.10353	0.74268	0.638685	RIL-17<RIL-14
190343_at	Y37E11B.1	0.0238099	0.000345222	0.138763	-1.18211	-1.1025	-1.71235	-1.40289	RIL-17<RIL-14
185576_at	K02E10.3	0.491269	0.000429598	0.765814	0.944469	1.01947	0.548096	0.578193	RIL-17<RIL-14
192652_at	F59B10.3	0.522525	2.70337e-05	0.619526	0.538758	0.531272	0.14391	0.0856451	RIL-17<RIL-14
181480_at	C15F1.2	0.69663	0.000815545	0.634576	0.693	0.768336	0.297732	0.290202	RIL-17<RIL-14
185803_at	C28C12.4	0.0621021	0.000544232	0.659551	0.859968	0.724847	0.457885	0.250464	RIL-17<RIL-14
194069_s_at	K07A12.2	0.0116417	2.49396e-05	0.678903	0.40297	0.256706	-0.022421	-0.213175	RIL-17<RIL-14
174251_s_at	C36557_rc	0.900639	2.60938e-05	0.107268	0.863497	0.775117	0.317831	0.41973	RIL-17<RIL-14
192248_at	F49E11.2	0.402392	0.000304969	0.882827	0.299691	0.222397	-0.163101	-0.217697	RIL-17<RIL-14
189943_at	K08F8.2	0.70356	0.000360573	0.249836	-0.109182	-0.234822	-0.658052	-0.593025	RIL-17<RIL-14
190032_s_at	C17G1.6	0.579587	7.3237e-05	0.732809	0.201131	0.144226	-0.27537	-0.28905	RIL-17<RIL-14
180960_at	C13C12.2	0.086736	6.48747e-05	0.688066	0.349808	0.2573	-0.0811399	-0.223819	RIL-17<RIL-14
181640_at	B0205.4	0.477597	0.000799635	0.951123	0.0254973	-0.035712	-0.437772	-0.510339	RIL-17<RIL-14
190234_at	R10H1.1	0.712892	0.000280193	0.536615	1.12996	1.04933	0.597979	0.61873	RIL-17<RIL-14
183149_at	R03H4.6	0.0207769	8.84932e-07	0.247609	0.503057	0.355158	-0.0253939	-0.0837253	RIL-17<RIL-14
184787_at	F46G11.2	0.35637	0.000134571	0.704427	0.809942	0.851563	0.296969	0.394491	RIL-17<RIL-14
189874_at	C54C8.4	0.107882	1.23063e-05	0.963708	-0.398279	-0.493975	-0.890931	-0.981789	RIL-17<RIL-14
179686_at	C38C6.6	0.620483	5.62209e-05	0.282851	0.483647	0.376439	-0.0873276	-0.0463874	RIL-17<RIL-14
183911_at	T19A5.3	0.546569	1.1714e-05	0.37239	-0.0732553	-0.155866	-0.62534	-0.608793	RIL-17<RIL-14
193258_at	F27E5.4	0.396794	0.000454891	0.790209	0.629822	0.57439	0.144993	0.0403786	RIL-17<RIL-14
182179_s_at	F45E4.7	0.919255	0.000758175	0.679344	-0.45023	-0.502898	-1.01255	-0.980537	RIL-17<RIL-14
190901_s_at	K04H4.2A	0.510372	5.36703e-05	0.629336	0.554194	0.474242	-0.00147497	-0.0140392	RIL-17<RIL-14
187906_at	F31F6.5	0.63138	8.69931e-05	0.430157	0.0688731	-0.0272869	-0.516459	-0.492441	RIL-17<RIL-14
191950_at	C10F3.2	0.784996	0.000109047	0.454207	0.386454	0.424315	-0.0823562	-0.162571	RIL-17<RIL-14
183749_at	C41H7.3	0.142604	6.84081e-05	0.270067	-0.173653	-0.142428	-0.789374	-0.590401	RIL-17<RIL-14
176474_at	Y54F10AM.H	0.33222	0.000630902	0.840775	0.942483	1.02346	0.389853	0.511588	RIL-17<RIL-14
181954_at	K08A2.1	0.269837	5.53448e-05	0.193873	0.149783	0.133545	-0.489106	-0.307468	RIL-17<RIL-14
173579_s_at	CEK020E5R_rc	0.39548	3.66208e-05	0.783674	1.69635	1.77469	1.17177	1.21247	RIL-17<RIL-14
184828_s_at	F09B12.1A	0.322872	0.00056046	0.618736	0.379099	0.433509	-0.233853	-0.0743435	RIL-17<RIL-14
183120_at	C06G1.1	0.16726	6.21466e-05	0.0138867	-0.461534	-0.580756	-1.25417	-0.910985	RIL-17<RIL-14
194238_x_at	C50239	0.317854	0.000147711	0.834775	0.720537	0.649665	0.177014	0.070196	RIL-17<RIL-14
177916_at	W04G3.3	0.580559	1.29124e-05	0.792209	2.12476	2.10673	1.57933	1.52893	RIL-17<RIL-14
185412_at	T22B11.2	0.419428	0.000690643	0.333512	-0.236296	-0.217536	-0.691052	-0.889217	RIL-17<RIL-14
181754_at	C30G4.5	0.750881	0.000159197	0.634862	-0.842864	-0.828878	-1.36565	-1.43536	RIL-17<RIL-14
176434_s_at	Y105E8B.TT	0.799341	0.000820312	0.504893	0.191745	0.144488	-0.448789	-0.344471	RIL-17<RIL-14
183230_at	R02E4.1	0.630435	0.000358133	0.0873854	-0.165007	-0.40149	-0.924152	-0.784332	RIL-17<RIL-14
190760_at	B0395.2	0.383	0.000308293	0.463294	0.288922	0.128853	-0.355164	-0.369605	RIL-17<RIL-14
186362_s_at	H04M03.4	0.833812	7.50292e-05	0.76687	1.44078	1.40041	0.845216	0.852154	RIL-17<RIL-14
184053_at	C01F1.5	0.123127	3.45126e-05	0.79682	-0.177042	-0.278558	-0.734311	-0.872919	RIL-17<RIL-14
172425_x_at	Y80D3A.6	0.877894	0.000600826	0.725569	-0.189388	-0.211344	-0.813266	-0.757329	RIL-17<RIL-14
174661_s_at	CEK092C9R_rc	0.476349	0.000137937	0.163617	0.597032	0.397065	-0.133498	-0.0645341	RIL-17<RIL-14
174410_at	C30904_rc	0.852645	0.000298703	0.16422	-0.125942	-0.297641	-0.883501	-0.750033	RIL-17<RIL-14
173355_s_at	AV182918_rc	0.256653	1.90631e-05	0.619363	1.85679	1.90517	1.20605	1.32534	RIL-17<RIL-14
189613_s_at	W02C12.1	0.284712	4.02892e-05	0.855516	-0.570851	-0.644939	-1.18165	-1.28481	RIL-17<RIL-14
184162_at	T14B4.6	0.241788	1.32068e-05	0.515115	1.93712	1.97605	1.26255	1.39241	RIL-17<RIL-14
193974_s_at	C34F6.1	0.645986	0.000460599	0.936706	0.636984	0.574175	-0.0111854	-0.055585	RIL-17<RIL-14
173039_s_at	CEK045C9R_rc	0.480151	6.16452e-05	0.371185	0.823931	0.682105	0.103714	0.121094	RIL-17<RIL-14
178392_s_at	K02B7.2	0.213951	1.31229e-05	0.497513	-0.963751	-1.0072	-1.55623	-1.69624	RIL-17<RIL-14
173312_s_at	CEK084B1R_rc	0.179191	9.52096e-05	0.610478	1.10246	1.18739	0.408291	0.588792	RIL-17<RIL-14
190020_at	T23F2.1	0.658152	9.8157e-05	0.0439552	0.626138	0.451408	-0.23681	0.0211457	RIL-17<RIL-14
175576_s_at	CEXT00453	0.161327	0.000130334	0.252708	0.568141	0.305745	-0.196332	-0.225701	RIL-17<RIL-14
174660_at	CEK092C9R_rc	0.0876852	1.98466e-05	0.234548	0.284727	0.332866	-0.46022	-0.224332	RIL-17<RIL-14
182586_at	T13C5.3	0.677458	0.000663802	0.899899	0.12892	0.197757	-0.514511	-0.477515	RIL-17<RIL-14
187247_at	F59B10.5	0.687777	0.000530097	0.799738	0.911735	0.830849	0.217371	0.198964	RIL-17<RIL-14
188386_at	W01A8.3	0.129355	0.000223064	0.777734	-0.295022	-0.504764	-0.996557	-1.14452	RIL-17<RIL-14
183356_at	C09B8.3	0.109592	0.000696928	0.953151	-0.497399	-0.739049	-1.19847	-1.42437	RIL-17<RIL-14
174613_at	CEK033B3R_rc	0.375983	1.37832e-05	0.305454	0.0219978	-0.130133	-0.761282	-0.749497	RIL-17<RIL-14
177643_at	T26C5.2	0.917903	0.000378758	0.988101	0.683746	0.694713	-0.0243356	-0.00965957	RIL-17<RIL-14
179479_at	F55C9.9	0.544041	0.000237546	0.441358	-0.808087	-0.971398	-1.61031	-1.59035	RIL-17<RIL-14
185334_s_at	R02F11.1	0.230357	6.98444e-05	0.74193	1.05411	0.963277	0.375697	0.220171	RIL-17<RIL-14
190379_at	T12E12.6	0.24286	5.40932e-08	0.115579	0.557879	0.445898	-0.221358	-0.202706	RIL-17<RIL-14
185835_at	K08B12.1	0.531523	4.12106e-05	0.943242	1.35596	1.40832	0.621762	0.687383	RIL-17<RIL-14
175115_at	AV201849	0.501886	0.000519789	0.520658	1.14195	0.961438	0.320641	0.316515	RIL-17<RIL-14
182643_at	C41H7.5	0.0300862	0.000687502	0.469568	-0.973687	-0.71448	-1.81891	-1.34959	RIL-17<RIL-14
174650_at	CEK094B9R_rc	0.743738	0.000275912	0.604197	-0.0379454	-0.144108	-0.846047	-0.821731	RIL-17<RIL-14
174294_at	C29800_rc	0.936035	4.9661e-05	0.620904	0.594639	0.53744	-0.207309	-0.165974	RIL-17<RIL-14
191134_at	F17A9.3	0.805829	0.000188738	0.377367	0.514264	0.434496	-0.356902	-0.217558	RIL-17<RIL-14
175060_at	AV179711	0.449212	0.000114643	0.10154	0.360939	0.0690252	-0.613714	-0.497402	RIL-17<RIL-14
174008_at	CEK046BZR_rc	0.83219	0.000227838	0.429012	0.92071	0.789071	0.0255841	0.102429	RIL-17<RIL-14
186611_at	Y45G12B.3	0.562781	0.000135033	0.704715	0.0755459	0.101007	-0.79542	-0.675092	RIL-17<RIL-14
188345_s_at	F12F6.9	0.580548	7.0732e-05	0.584529	0.723174	0.72387	-0.185697	-0.0563258	RIL-17<RIL-14
178117_at	T26E4.4	0.338976	0.000134562	0.817651	-0.369212	-0.27202	-1.25075	-1.09406	RIL-17<RIL-14
190861_at	C05D11.6	0.182732	1.23727e-05	0.519133	0.389979	0.195447	-0.538443	-0.609989	RIL-17<RIL-14
182923_at	F56D2.3	0.562581	0.000169789	0.925231	0.412857	0.32064	-0.468023	-0.534754	RIL-17<RIL-14
182386_s_at	Y37A1B.7	0.396538	0.000554949	0.52479	1.21401	0.968332	0.239084	0.20275	RIL-17<RIL-14
176291_at	C06E1.11	0.548302	0.000368849	0.431603	-0.798192	-0.828552	-1.80978	-1.59047	RIL-17<RIL-14
174044_at	C71503	0.679585	0.000473824	0.779454	1.13959	1.16373	0.104519	0.229378	RIL-17<RIL-14
179978_at	Y39E4B.1	0.00680864	1.27135e-07	0.34742	1.22976	1.07499	0.266642	-0.00610381	RIL-17<RIL-14
178006_at	F25D1.3	0.708738	2.64589e-05	0.136878	0.361021	0.209511	-0.862681	-0.618513	RIL-17<RIL-14
176723_at	C18C4.1	0.0558749	0.000589529	0.0268026	-0.387702	-0.480547	-1.99854	-1.02589	RIL-17<RIL-14
184813_at	C35A11.2	0.829477	0.000814199	0.867605	-0.647478	-0.731561	-1.79376	-1.80449	RIL-17<RIL-14
185135_at	ZC239.15	0.170166	0.000649991	0.191189	-1.02903	-1.04702	-1.92735	-2.59201	RIL-17<RIL-14
173560_s_at	C43855	0.600789	0.000382827	0.95473	1.11702	1.25065	-0.165776	-0.0580903	RIL-17<RIL-14
181814_at	ZC239.6	0.870856	6.40566e-05	0.185151	-0.0823081	0.13782	-1.13546	-1.41324	RIL-17<RIL-14
183283_at	ZC239.5	0.75467	1.78288e-05	0.180243	-1.02561	-1.25414	-3.12479	-2.76714	RIL-17<RIL-14
185516_s_at	F19B10.1	0.358002	0.000354276	0.589676	0.198252	0.337915	-1.99052	-1.47139	RIL-17<RIL-14
177722_at	F21D9.6	0.439986	2.33499e-05	0.541784	-0.335649	-0.376102	-2.20074	-2.53524	RIL-17<RIL-14
183534_at	C39B5.8	0.205705	5.14612e-06	0.165247	-0.78054	-0.810633	-3.23538	-2.65178	RIL-17<RIL-14
183412_at	Y39B6B.H	0.0319161	9.55361e-09	0.560964	1.30286	1.0066	-0.978612	-1.16258	RIL-17<RIL-14
180618_at	F14D2.7	0.198617	9.50602e-05	0.692988	-0.508754	0.0799689	-2.707	-2.38445	RIL-17<RIL-14
175311_s_at	AV200369_rc	0.850299	3.08731e-05	0.956053	0.586214	0.503443	-2.1914	-2.23679	RIL-17<RIL-14
